# Supplementary material for: Metagenomic Insights into the RDX-Degrading Potential of the Ovine Rumen Microbiome
Source: PLoS One. 2014 Nov 10;9(11):e110505. doi: 10.1371/journal.pone.0110505 (PMC4226467; doi:10.1371/journal.pone.0110505)
Supplement: Table S1 — Raw counts of Pfam protein families in the ovine rumen microbiome during RDX exposure. (XLSX) [file pone.0110505.s001.xlsx]

## Sheet: Sheet1
Pfam_ID	Name	Description	Sheep#1_Control_5min	Sheep#2_Control_5min	Sheep#6_Control_5min	Sheep#4_Control_5min	Sheep#5_Control_5min	Sheep#1_RDX_5min	Sheep#2_RDX_5min	Sheep#6_RDX_5min	Sheep#4_RDX_5min	Sheep#5_RDX_5min	Sheep#1_Control_60min	Sheep#2_Control_60min	Sheep#6_Control_60min	Sheep#4_Control_60min	Sheep#5_Control_60min	Sheep#1_RDX_60min	Sheep#2_RDX_60min	Sheep#6_RDX_60min	Sheep#4_RDX_60min	Sheep#5_RDX_60min	Sheep#1_Control_150min	Sheep#2_Control_150min	Sheep#6_Control_150min	Sheep#4_Control_150min	Sheep#5_Control_150min	Sheep#1_RDX_150min	Sheep#2_RDX_150min	Sheep#6_RDX_150min	Sheep#4_RDX_150min	Sheep#5_RDX_150min	Sheep#1_Control_240min	Sheep#2_Control_240min	Sheep#6_Control_240min	Sheep#4_Control_240min	Sheep#5_Control_240min	Sheep#1_RDX_240min	Sheep#2_RDX_240min	Sheep#6_RDX_240min	Sheep#4_RDX_240min	Sheep#5_RDX_240min
PF00001	7tm_1	7 transmembrane receptor (rhodopsin family)	0	0	0	0	0	0	0	0	0	0	0	0	0	0	0	0	0	0	0	0	0	0	0	0	0	0	0	0	0	0	0	0	0	0	0	37	0	27	0	0
PF00002	7tm_2	7 transmembrane receptor (Secretin family)	0	0	0	0	0	0	0	0	0	0	0	0	0	0	0	0	0	0	0	0	0	0	0	0	0	0	0	0	0	0	0	0	0	0	0	20	0	18	0	0
PF00003	7tm_3	7 transmembrane sweet-taste receptor of 3 GCPR	0	0	0	0	0	0	0	0	0	0	0	0	0	0	0	0	0	0	0	0	0	0	0	0	0	0	0	0	0	0	0	0	0	0	0	4	0	2	0	0
PF00004	AAA	ATPase family associated with various cellular activities (AAA)	172	409	288	208	332	53	107	72	77	226	358	386	226	94	226	93	256	9	52	247	79	88	261	291	80	124	146	415	72	202	10	99	18	20	59	132	141	122	27	232
PF00005	ABC_tran	ABC transporter	369	594	505	395	527	60	190.25	119	176	406	661	554	436	199	379	159	316	20	139	413	104	111	435	568	163	193	189	737	146	353	16	121	39	36	118	171	209	151	68	454
PF00006	ATP-synt_ab	ATP synthase alpha/beta family, nucleotide-binding domain	79	124	102	78	101	22	33.75	25	27	61	126	105	84	37	72	44	45	1	24	87	30	12	123	130	36	54	40	215	27	77	3	21	7	10	25	59	45	38	18	97
PF00007	Cys_knot	Cystine-knot domain	0	0	0	0	0	0	0	0	0	0	0	0	0	0	0	0	0	0	0	0	0	0	0	0	0	0	0	0	0	0	0	0	0	0	0	5	0	4	0	0
PF00008	EGF	EGF-like domain	0	0	0	0	0	0	0	0	0	0	0	0	0	0	0	0	1	0	0	0	0	0	0	0	0	0	0	0	0	0	0	0	0	0	0	51	0	42	0	0
PF00009	GTP_EFTU	Elongation factor Tu GTP binding domain	240	383	281	258	288	83	140.25	123	124	231	407	332	242	153	211	131	395	26	87	225	109	52	273	319	82	139	159	384	95	176	22	89	38	38	80	170	151	154	45	223
PF00010	HLH	Helix-loop-helix DNA-binding domain	0	0	0	0	0	0	0	0	0	0	0	0	0	0	0	0	0	0	0	0	0	0	0	0	0	0	0	0	0	0	0	0	0	0	0	34	0	22	0	0
PF00011	HSP20	Hsp20/alpha crystallin family	49	68	37	33	40	25	25.5	16	21	40	76	39	39	18	26	29	28	4	13	29	23	13	27	46	10	24	24	39	17	24	4	17	8	8	8	22	19	20	7	22
PF00012	HSP70	Hsp70 protein	97	142	115	77	94	29	46	28	51	76	161	121	109	30	77	44	309	8	25	72	39	8	116	141	21	51	51	185	22	67	8	26	8	12	21	82	56	66	17	86
PF00013	KH_1	KH domain	21	36	39	21	37	5	11	8	10	21	39	39	29	12	28	9	49	2	9	34	8	8	31	37	10	9	10	50	8	24	0	5	4	4	4	73	20	61	5	27
PF00014	Kunitz_BPTI	Kunitz/Bovine pancreatic trypsin inhibitor domain	0	0	0	0	0	0	0	0	0	0	0	0	0	0	0	0	0	0	0	0	0	0	0	0	0	0	0	0	0	0	0	0	0	0	0	12	0	11	0	0
PF00015	MCPsignal	Methyl-accepting chemotaxis protein (MCP) signaling domain	105	30	12	12	15	30	15.25	0	6	25	140	20	7	2	10	32	0	0	0	9	39	0	3	11	2	39	5	5	2	13	2	0	0	0	1	27	4	2	1	14
PF00016	RuBisCO_large	Ribulose bisphosphate carboxylase large chain, catalytic domain	0	0	0	0	1	0	0	0	0	0	0	0	0	0	1	0	0	0	0	1	0	0	0	0	0	0	0	0	0	0	0	0	0	0	0	0	0	0	0	0
PF00017	SH2	SH2 domain	0	0	0	0	0	0	0	0	0	0	0	0	0	0	0	0	0	0	0	0	0	0	0	0	0	0	0	0	0	0	0	0	0	0	0	68	0	53	0	0
PF00018	SH3_1	SH3 domain	0	0	0	0	0	0	0	0	0	0	0	0	0	0	0	0	0	0	0	0	0	0	0	0	0	0	0	0	0	0	0	0	0	0	0	133	0	100	0	0
PF00019	TGF_beta	Transforming growth factor beta like domain	0	0	0	0	0	0	0	0	0	0	0	0	0	0	0	0	0	0	0	0	0	0	0	0	0	0	0	0	0	0	0	0	0	0	0	6	0	4	0	0
PF00020	TNFR_c6	TNFR/NGFR cysteine-rich region	0	0	0	0	0	0	0	0	0	0	0	0	0	0	0	0	0	0	0	0	0	0	0	0	0	0	0	0	0	0	0	0	0	0	0	7	0	7	0	0
PF00021	UPAR_LY6	u-PAR/Ly-6 domain	0	0	0	0	0	0	0	0	0	0	0	0	0	0	0	0	0	0	0	0	0	0	0	0	0	0	0	0	0	0	0	0	0	0	0	2	0	2	0	0
PF00022	Actin	Actin	18	2	25	23	8	4	2.75	3	0	4	15	1	14	5	1	0	218	3	1	0	2	1	7	18	0	1	9	4	1	1	1	2	1	0	0	30	1	24	0	1
PF00023	Ank	Ankyrin repeat	2	13	220	104	28	0	27.75	29	70	12	13	2	152	61	22	4	206	3	36	22	1	0	42	88	12	0	0	117	46	19	1	0	3	7	9	320	0	189	30	15
PF00025	Arf	ADP-ribosylation factor family	73	12	24	35	23	3	8.75	11	1	20	44	12	20	6	11	2	919	13	1	10	6	4	11	23	2	1	20	10	2	6	2	6	0	1	2	122	4	93	0	10
PF00026	Asp	Eukaryotic aspartyl protease	1	0	0	0	0	0	0	0	0	0	1	0	0	0	0	0	51	0	0	0	0	0	0	0	0	0	0	4	0	3	0	0	0	0	0	353	0	183	0	0
PF00027	cNMP_binding	Cyclic nucleotide-binding domain	38	60	27	18	30	6	12.75	6	6	33	46	49	25	15	36	18	263	3	2	27	13	20	15	30	16	17	24	22	7	23	1	12	4	3	11	24	22	12	2	23
PF00028	Cadherin	Cadherin domain	0	0	0	0	0	0	0	0	0	0	0	0	0	1	0	0	0	0	0	0	0	0	0	7	0	0	0	0	0	0	0	0	0	0	0	60	0	41	0	0
PF00029	Connexin	Connexin	0	0	0	0	0	0	0	0	0	0	0	0	0	0	0	0	0	0	0	0	0	0	0	0	0	0	0	0	0	0	0	0	0	0	0	7	0	1	0	0
PF00030	Crystall	Beta/Gamma crystallin	0	0	0	1	0	0	0	0	0	0	1	0	0	0	0	0	0	0	0	0	0	0	0	0	0	0	0	0	0	0	0	0	0	0	0	7	0	4	0	0
PF00031	Cystatin	Cystatin domain	1	0	1	0	0	0	0	0	0	0	0	0	0	0	0	0	3	0	0	0	0	0	0	0	0	0	0	0	0	0	0	0	0	0	0	8	0	7	0	0
PF00033	Cytochrom_B_N	Cytochrome b(N-terminal)/b6/petB	4	1	0	0	1	1	0.25	0	0	0	8	0	0	0	2	2	0	0	0	1	1	0	0	0	0	0	0	0	0	1	0	0	0	0	0	0	0	0	0	1
PF00034	Cytochrom_C	Cytochrome c	0	0	1	0	0	0	0.5	0	0	2	0	0	1	0	0	1	0	0	0	2	0	0	1	0	0	1	0	2	0	1	0	0	0	0	0	0	0	1	0	1
PF00035	dsrm	Double-stranded RNA binding motif	15	15	17	9	14	3	6.25	7	3	12	25	17	15	4	9	6	7	1	5	10	7	3	8	11	4	7	3	9	5	12	0	5	1	1	2	25	5	21	1	11
PF00036	efhand	EF hand	50	0	46	29	8	4	5.75	10	0	9	29	0	15	9	5	0	676	10	0	4	6	0	11	24	0	0	23	1	0	0	0	6	0	1	0	44	0	43	0	0
PF00037	Fer4	4Fe-4S binding domain	59	96	82	87	89	18	43.25	31	60	64	124	72	86	59	64	31	41	7	35	80	28	12	113	114	33	31	21	190	37	71	4	22	10	12	28	27	24	30	20	89
PF00038	Filament	Intermediate filament protein	0	0	0	0	0	0	0	0	0	0	0	0	0	0	0	0	0	0	0	0	0	0	0	0	0	0	0	0	0	0	0	0	0	0	0	24	0	18	0	0
PF00039	fn1	Fibronectin type I domain	0	0	0	0	0	0	0	0	0	0	0	0	0	0	0	0	0	0	0	0	0	0	0	0	0	0	0	0	0	0	0	0	0	0	0	10	0	11	0	0
PF00040	fn2	Fibronectin type II domain	0	0	0	0	0	0	0	0	0	0	0	0	0	0	0	0	0	0	0	0	0	0	0	0	0	0	0	0	0	0	0	0	0	0	0	9	0	8	0	0
PF00041	fn3	Fibronectin type III domain	9	79	132	163	83	3	51	50	109	42	21	68	128	107	58	7	14	10	88	84	2	4	317	290	27	9	20	370	66	53	3	7	15	43	20	104	27	172	26	80
PF00042	Globin	Globin	0	0	0	0	0	0	0	0	0	0	0	0	0	0	0	0	0	0	0	0	0	0	0	0	0	0	0	0	0	0	0	0	0	0	0	8	0	1	0	0
PF00043	GST_C	Glutathione S-transferase, C-terminal domain	0	0	1	0	0	0	0	0	0	0	0	0	1	0	0	0	21	0	0	0	0	0	1	0	0	0	0	0	0	0	0	0	1	0	0	16	0	20	0	0
PF00044	Gp_dh_N	Glyceraldehyde 3-phosphate dehydrogenase, NAD binding domain	41	67	47	26	40	15	21.25	13	12	45	61	52	38	20	43	32	25	4	9	38	22	6	42	44	10	32	34	54	11	27	5	16	5	6	18	17	23	13	6	27
PF00045	Hemopexin	Hemopexin	0	0	0	0	0	0	0	0	0	0	0	0	0	0	0	0	0	0	0	0	0	0	0	0	0	0	0	0	0	0	0	0	0	0	0	28	0	17	0	0
PF00046	Homeobox	Homeobox domain	1	0	1	0	0	0	0	0	0	0	0	0	0	0	0	0	17	0	0	0	0	0	0	0	0	0	0	0	0	0	0	0	0	0	0	21	0	18	0	0
PF00047	ig	Immunoglobulin domain	0	0	1	1	0	0	0.25	0	1	0	0	0	1	1	0	0	0	0	1	1	0	0	0	1	0	0	0	0	1	0	0	0	0	1	0	79	0	61	1	0
PF00048	IL8	Small cytokines (intecrine/chemokine), interleukin-8 like	0	0	0	0	0	0	0	0	0	0	0	0	0	0	0	0	0	0	0	0	0	0	0	0	0	0	0	0	0	0	0	0	0	0	0	13	0	10	0	0
PF00050	Kazal_1	Kazal-type serine protease inhibitor domain	0	0	0	0	0	0	0	0	0	0	0	0	0	0	0	0	0	0	0	0	0	0	0	0	0	0	0	0	0	0	0	0	0	0	0	13	0	8	0	0
PF00051	Kringle	Kringle domain	0	0	0	0	0	0	0	0	0	0	0	0	0	0	0	0	0	0	0	0	0	0	0	0	0	0	0	0	0	0	0	0	0	0	0	8	0	5	0	0
PF00052	Laminin_B	Laminin B (Domain IV)	0	0	0	0	0	0	0	0	0	0	0	0	0	0	0	0	0	0	0	0	0	0	0	0	0	0	0	0	0	0	0	0	0	0	0	4	0	2	0	0
PF00053	Laminin_EGF	Laminin EGF-like (Domains III and V)	0	0	0	0	0	0	0	0	0	0	0	0	0	0	0	0	0	0	0	0	1	0	0	0	0	0	0	0	0	0	0	0	0	0	0	32	0	23	0	0
PF00054	Laminin_G_1	Laminin G domain	0	0	0	0	0	0	0	0	0	0	0	0	0	0	0	0	1	0	0	0	0	0	0	2	0	0	0	0	0	0	0	0	0	0	0	27	0	15	0	0
PF00055	Laminin_N	Laminin N-terminal (Domain VI)	0	0	0	0	0	0	0	0	0	0	0	0	0	0	0	0	0	0	0	0	0	0	0	0	0	0	0	0	0	0	0	0	0	0	0	11	0	6	0	0
PF00056	Ldh_1_N	lactate/malate dehydrogenase, NAD binding domain	29	43	20	11	17	18	12.5	6	5	21	48	35	21	6	16	13	19	1	3	12	12	4	17	14	5	17	14	16	3	17	3	11	2	1	4	21	7	12	1	13
PF00057	Ldl_recept_a	Low-density lipoprotein receptor domain class A	0	0	0	0	0	0	0	0	0	0	0	0	0	0	0	0	0	0	0	0	0	0	0	1	0	0	0	0	0	0	0	0	0	0	0	50	0	38	0	0
PF00058	Ldl_recept_b	Low-density lipoprotein receptor repeat class B	0	0	0	0	0	0	0	0	0	0	0	0	0	0	0	0	1	0	0	0	0	0	0	0	0	0	0	0	0	0	0	0	0	0	0	39	0	27	0	0
PF00059	Lectin_C	Lectin C-type domain	2	0	2	0	0	0	0	0	0	0	0	0	0	2	0	0	1	0	0	0	0	0	0	0	0	0	0	0	0	1	0	0	0	0	0	11	0	13	0	0
PF00060	Lig_chan	Ligand-gated ion channel	0	0	0	0	0	0	0	0	0	0	0	0	0	0	0	0	0	0	0	0	0	0	0	0	0	0	0	0	0	0	0	0	0	0	0	0	0	1	0	0
PF00061	Lipocalin	Lipocalin / cytosolic fatty-acid binding protein family	0	2	0	0	2	0	0.25	0	0	1	1	1	0	0	1	0	1	0	1	0	0	1	0	0	1	1	0	0	0	2	0	1	0	0	1	9	1	7	0	1
PF00062	Lys	C-type lysozyme/alpha-lactalbumin family	0	0	0	0	0	0	0	0	0	0	0	0	0	0	0	0	0	0	0	0	0	0	0	0	0	0	0	0	0	3	0	0	0	0	0	289	0	288	0	0
PF00063	Myosin_head	Myosin head (motor domain)	2	0	0	0	0	0	0	0	0	0	0	0	0	0	0	0	48	0	0	0	0	0	0	0	0	0	0	0	0	0	0	0	0	0	0	51	0	50	0	0
PF00066	Notch	LNR domain	0	0	0	0	0	0	0	0	0	0	0	0	0	0	0	0	0	0	0	0	0	0	0	0	0	0	0	0	0	0	0	0	0	0	0	2	0	2	0	0
PF00067	p450	Cytochrome P450	0	0	0	0	0	0	0	0	0	0	0	0	0	0	0	0	0	0	0	0	0	0	0	0	0	0	0	0	0	0	0	0	0	0	0	40	0	28	0	0
PF00068	Phospholip_A2_1	Phospholipase A2	0	0	0	0	0	0	0	0	0	0	0	0	0	0	0	0	0	0	0	0	0	0	0	0	0	0	0	0	0	0	0	0	0	0	0	2	0	3	0	0
PF00069	Pkinase	Protein kinase domain	191	109	105	101	84	16	42	44	30	78	158	104	84	35	67	26	4350	19	19	61	23	19	78	119	17	29	63	111	19	44	9	27	10	4	19	466	24	406	6	47
PF00070	Pyr_redox	Pyridine nucleotide-disulphide oxidoreductase	53	90	48	46	69	14	25.25	15	15	57	80	84	43	23	59	21	30	2	13	67	18	13	70	78	26	40	29	122	17	43	2	18	5	3	15	33	25	27	5	59
PF00071	Ras	Ras family	169	25	81	117	49	12	22	19	3	54	90	30	41	20	38	6	2601	30	2	21	10	9	34	71	7	3	61	29	5	17	2	15	0	0	3	158	9	140	1	25
PF00072	Response_reg	Response regulator receiver domain	363	545	302	215	354	114	170.25	99	82	386	695	397	238	100	276	194	168	22	51	286	158	71	203	320	107	204	130	309	58	239	6	104	32	19	88	132	117	64	29	240
PF00074	RnaseA	Pancreatic ribonuclease	0	0	0	0	0	0	0	0	0	0	0	0	0	0	0	0	0	0	0	0	0	0	0	0	0	0	0	0	0	0	0	0	0	0	0	3	0	4	0	0
PF00075	RnaseH	RNase H	8	15	16	17	15	3	6.75	2	9	13	11	23	15	8	11	1	8	1	7	14	0	4	11	18	7	3	7	18	7	13	0	3	4	0	6	5	8	4	1	8
PF00076	RRM_1	RNA recognition motif. (a.k.a. RRM, RBD, or RNP domain)	17	1	6	6	1	0	1.5	3	1	2	6	0	5	0	1	0	407	3	0	4	0	0	4	9	1	0	2	6	0	1	1	0	0	0	1	230	0	190	0	2
PF00077	RVP	Retroviral aspartyl protease	0	2	2	1	1	0	0.25	0	0	1	2	0	2	0	2	0	2	0	0	1	1	0	2	2	2	0	0	1	0	1	0	0	0	0	1	4	1	1	0	1
PF00078	RVT_1	Reverse transcriptase (RNA-dependent DNA polymerase)	77	79	55	55	53	38	34.75	17	26	58	118	54	57	28	41	45	38	3	9	35	42	5	60	55	15	38	23	71	23	27	18	22	6	2	14	88	17	38	9	29
PF00079	Serpin	Serpin (serine protease inhibitor)	26	53	60	40	61	13	26.5	18	18	57	59	39	41	22	47	30	36	1	11	57	16	2	41	85	26	21	11	73	11	37	2	9	6	1	30	63	8	49	7	52
PF00080	Sod_Cu	Copper/zinc superoxide dismutase (SODC)	0	0	0	0	0	0	0	0	0	0	0	0	0	0	0	0	0	0	0	0	0	0	0	0	0	0	0	0	0	0	0	0	0	0	0	4	0	3	0	0
PF00081	Sod_Fe_N	Iron/manganese superoxide dismutases, alpha-hairpin domain	9	32	17	11	18	6	9.25	9	5	17	21	27	18	7	7	7	13	1	2	11	10	6	18	20	5	7	11	24	2	10	1	5	1	1	5	6	11	6	1	14
PF00082	Peptidase_S8	Subtilase family	19	64	92	57	68	3	24	24	33	36	40	51	78	26	49	8	14	4	25	57	5	6	102	80	21	20	23	141	27	36	4	7	9	11	16	20	18	43	16	57
PF00083	Sugar_tr	Sugar (and other) transporter	49	89	30	32	45	20	18	13	8	31	81	82	36	14	30	36	73	1	6	32	16	12	50	72	14	43	38	77	10	35	2	29	3	1	8	48	36	31	1	38
PF00084	Sushi	Sushi domain (SCR repeat)	0	0	0	0	0	0	0	0	0	0	0	0	0	0	0	0	0	0	0	0	0	0	0	0	0	0	0	0	0	0	0	0	0	0	0	53	0	41	0	0
PF00085	Thioredoxin	Thioredoxin	58	151	71	49	77	24	33.75	32	23	56	105	108	72	30	55	41	143	5	18	64	21	30	77	100	17	37	56	118	20	53	3	37	15	9	14	71	41	70	12	66
PF00086	Thyroglobulin_1	Thyroglobulin type-1 repeat	0	0	0	0	0	0	0	0	0	0	0	0	0	0	0	0	0	0	0	0	0	0	0	0	0	0	0	0	0	0	0	0	0	0	0	11	0	7	0	0
PF00088	Trefoil	Trefoil (P-type) domain	0	0	0	0	0	0	0	0	0	0	0	0	0	0	0	0	4	0	0	0	0	0	0	0	0	0	0	2	0	0	0	0	0	0	0	2	0	1	0	0
PF00089	Trypsin	Trypsin	8	21	15	13	24	1	8.75	5	9	20	21	29	18	10	21	5	11	1	6	20	4	5	13	24	10	5	7	23	8	22	1	6	2	3	4	63	12	55	2	21
PF00090	TSP_1	Thrombospondin type 1 domain	0	0	0	0	0	0	0	0	0	0	0	0	0	0	0	0	0	0	0	0	0	0	0	0	0	0	0	0	0	0	0	0	0	0	0	16	0	4	0	0
PF00091	Tubulin	Tubulin/FtsZ family, GTPase domain	29	49	47	29	34	6	11.5	10	9	21	51	38	25	16	29	19	39	4	8	27	12	7	42	36	10	15	22	35	7	15	2	13	3	4	8	52	17	26	2	18
PF00092	VWA	von Willebrand factor type A domain	23	54	26	19	33	11	12	4	9	24	33	53	24	16	28	14	37	1	6	26	14	9	37	30	13	24	17	55	5	24	2	12	3	1	9	38	13	40	1	24
PF00093	VWC	von Willebrand factor type C domain	0	0	0	0	0	0	0	0	0	0	0	0	0	0	0	0	0	0	0	0	0	0	0	0	0	0	0	0	0	0	0	0	0	0	0	12	0	9	0	0
PF00094	VWD	von Willebrand factor type D domain	0	0	0	0	0	0	0	0	0	0	0	0	0	0	0	0	0	0	0	0	0	0	0	0	0	0	0	0	0	0	0	0	0	0	0	20	0	17	0	0
PF00095	WAP	WAP-type (Whey Acidic Protein) 'four-disulfide core'	0	0	0	0	0	0	0	0	0	0	0	0	0	0	0	0	0	0	0	0	0	0	0	0	0	0	0	0	0	0	0	0	0	0	0	2	0	2	0	0
PF00096	zf-C2H2	Zinc finger, C2H2 type	2	0	0	0	0	0	0	0	0	0	1	0	0	0	0	0	53	0	0	0	0	0	0	1	0	0	0	0	0	0	0	0	0	0	0	363	0	212	0	0
PF00097	zf-C3HC4	Zinc finger, C3HC4 type (RING finger)	1	0	0	1	0	0	0.25	0	1	0	0	0	0	0	0	0	238	0	0	0	0	0	0	1	0	0	0	0	0	0	0	0	0	0	0	63	0	60	0	0
PF00098	zf-CCHC	Zinc knuckle	3	1	0	4	0	0	0	0	0	0	1	0	0	0	0	0	37	0	0	0	0	0	0	0	0	0	0	0	0	0	0	0	0	0	0	16	0	13	0	0
PF00100	Zona_pellucida	Zona pellucida-like domain	0	0	0	0	0	0	0	0	0	0	0	0	0	0	0	0	0	0	0	0	0	0	0	0	0	0	0	0	0	0	0	0	0	0	0	2	0	2	0	0
PF00102	Y_phosphatase	Protein-tyrosine phosphatase	2	1	1	1	0	0	0	0	0	0	0	0	0	1	0	0	55	0	0	0	0	0	0	1	0	0	0	1	0	0	0	0	0	0	0	67	0	50	0	0
PF00104	Hormone_recep	Ligand-binding domain of nuclear hormone receptor	0	0	0	0	0	0	0	0	0	0	0	0	0	0	0	0	0	0	0	0	0	0	0	0	0	0	0	0	0	0	0	0	0	0	0	30	0	31	0	0
PF00105	zf-C4	Zinc finger, C4 type (two domains)	0	0	0	0	0	0	0	0	0	0	0	0	0	0	0	0	0	0	0	0	0	0	0	0	0	0	0	0	0	0	0	0	0	0	0	26	0	17	0	0
PF00106	adh_short	short chain dehydrogenase	127	299	192	164	223	50	104.25	73	88	206	229	242	200	82	162	72	134	14	65	198	62	38	227	249	74	84	78	289	65	138	9	57	19	18	64	105	79	98	22	172
PF00107	ADH_zinc_N	Zinc-binding dehydrogenase	7	15	10	9	11	0	3.25	2	3	8	10	15	6	2	13	3	9	1	1	7	2	4	8	13	5	6	6	9	2	9	0	6	2	0	2	17	5	12	0	11
PF00108	Thiolase_N	Thiolase, N-terminal domain	19	18	12	7	18	1	5.5	5	1	15	25	17	9	0	11	6	4	0	1	16	6	1	13	12	6	12	4	30	0	13	2	3	3	0	3	18	5	13	0	19
PF00109	ketoacyl-synt	Beta-ketoacyl synthase, N-terminal domain	50	85	59	41	74	13	21	17	17	37	80	76	65	20	55	24	25	2	12	56	10	7	88	74	30	36	31	125	15	49	5	17	7	2	17	36	28	32	5	59
PF00110	wnt	wnt family	0	0	0	0	0	0	0	0	0	0	0	0	0	0	0	0	0	0	0	0	0	0	0	0	0	0	0	0	0	0	0	0	0	0	0	2	0	0	0	0
PF00111	Fer2	2Fe-2S iron-sulfur cluster binding domain	9	30	20	20	15	3	8	4	9	16	25	30	19	16	19	12	5	1	7	17	3	4	27	38	11	12	13	39	8	14	1	8	1	0	8	12	18	11	5	17
PF00112	Peptidase_C1	Papain family cysteine protease	18	51	61	44	31	7	13.25	18	11	17	40	46	28	21	20	12	80	2	12	21	8	14	30	44	3	16	20	39	13	13	2	15	5	1	2	32	22	18	7	20
PF00113	Enolase_C	Enolase, C-terminal TIM barrel domain	10	24	37	18	34	3	11.75	12	9	23	24	21	32	13	23	11	19	2	5	22	6	2	36	31	8	13	9	52	8	18	5	7	3	3	7	11	13	21	3	24
PF00115	COX1	Cytochrome C and Quinol oxidase polypeptide I	0	0	0	0	0	0	0	0	0	0	0	0	0	0	0	0	0	0	0	0	0	0	0	0	0	0	0	0	0	2	0	0	0	0	0	19	0	1	0	0
PF00116	COX2	Cytochrome C oxidase subunit II, periplasmic domain	0	0	0	0	0	0	0	0	0	0	0	0	0	0	0	0	0	0	0	0	0	0	0	0	0	0	0	1	0	0	0	0	0	0	0	1	0	0	0	0
PF00117	GATase	Glutamine amidotransferase class-I	74	154	72	45	93	27	32.5	13	18	72	143	147	58	22	70	45	50	2	17	73	23	25	58	90	30	47	46	95	19	79	5	46	2	6	30	39	48	23	12	88
PF00118	Cpn60_TCP1	TCP-1/cpn60 chaperonin family	73	108	107	77	83	27	38.75	49	27	52	117	91	87	28	43	34	153	19	22	62	27	5	91	101	19	41	45	132	17	41	4	18	11	7	14	57	41	45	10	58
PF00119	ATP-synt_A	ATP synthase A chain	20	42	18	18	21	15	11.75	9	5	18	42	26	21	5	12	13	12	1	4	24	8	4	20	18	8	16	12	32	4	10	0	6	1	4	3	9	9	11	1	14
PF00120	Gln-synt_C	Glutamine synthetase, catalytic domain	20	56	32	20	56	8	14.5	8	5	37	50	63	19	7	38	12	16	1	4	41	6	8	30	44	16	24	25	66	6	28	1	7	4	1	13	20	27	14	4	46
PF00121	TIM	Triosephosphate isomerase	39	61	32	26	46	9	17	17	11	31	62	47	35	10	31	29	41	4	7	31	18	7	29	40	11	20	25	63	8	19	0	12	5	2	9	20	28	17	7	29
PF00122	E1-E2_ATPase	E1-E2 ATPase	49	59	55	32	48	8	15.75	14	13	28	71	57	43	15	29	15	141	2	19	33	11	6	54	43	16	23	23	85	8	23	9	9	2	5	10	46	23	33	9	35
PF00123	Hormone_2	Peptide hormone	0	1	0	0	0	0	0	0	0	0	0	0	0	0	0	0	0	0	0	0	0	0	0	0	0	0	0	0	0	0	0	0	0	0	0	0	0	0	0	0
PF00125	Histone	Core histone H2A/H2B/H3/H4	11	0	11	17	3	0	0.5	1	0	1	4	1	1	5	1	0	77	1	0	1	1	0	2	10	0	0	6	0	0	0	1	1	0	0	0	24	0	17	0	0
PF00126	HTH_1	Bacterial regulatory helix-turn-helix protein, lysR family	52	26	42	29	29	21	21.5	11	12	42	91	16	32	15	26	20	3	4	6	24	22	0	17	39	20	16	3	35	11	27	5	4	3	2	12	13	3	12	7	32
PF00128	Alpha-amylase	Alpha amylase, catalytic domain	99	173	118	57	103	28	44.5	39	20	91	203	163	105	28	70	47	119	7	10	72	35	21	104	77	27	72	45	156	13	61	3	33	8	2	23	47	63	43	8	82
PF00129	MHC_I	Class I Histocompatibility antigen, domains alpha 1 and 2	0	0	0	0	0	0	0	0	0	0	0	0	0	0	0	0	0	0	0	0	0	0	0	0	0	0	0	0	0	0	0	0	0	0	0	59	0	44	0	0
PF00130	C1_1	Phorbol esters/diacylglycerol binding domain (C1 domain)	0	0	0	0	0	0	0	0	0	0	0	0	0	0	0	0	2	0	0	1	0	0	0	0	0	0	0	0	0	0	0	0	0	0	0	28	0	19	0	0
PF00132	Hexapep	Bacterial transferase hexapeptide (three repeats)	34	41	30	32	31	11	20.25	19	18	33	45	36	22	15	35	16	21	3	10	38	13	4	31	32	10	20	11	50	13	19	1	6	5	5	7	11	22	14	8	21
PF00133	tRNA-synt_1	tRNA synthetases class I (I, L, M and V)	170	305	246	169	235	65	87.75	58	66	162	334	252	205	82	169	77	132	12	53	172	78	23	219	262	68	112	100	338	69	135	12	66	19	15	56	121	100	101	31	161
PF00134	Cyclin_N	Cyclin, N-terminal domain	1	0	0	0	0	0	0.25	0	0	1	1	0	0	0	2	0	154	0	0	0	0	0	0	0	0	0	0	0	0	0	0	0	0	0	0	28	0	18	0	0
PF00135	COesterase	Carboxylesterase	105	132	218	153	112	40	67.75	76	75	80	155	118	212	71	79	69	38	9	50	78	60	18	196	201	26	76	47	285	52	75	8	34	23	23	26	76	46	98	53	98
PF00136	DNA_pol_B	DNA polymerase family B	0	1	0	6	0	0	0.25	0	0	1	0	1	0	0	0	0	22	0	3	0	0	0	0	3	0	0	0	1	1	0	0	0	0	0	0	11	0	6	1	0
PF00137	ATP-synt_C	ATP synthase subunit C	26	27	31	19	27	7	12.25	12	10	20	35	20	29	10	23	9	45	2	3	26	11	4	35	35	8	12	12	54	3	20	1	5	7	2	10	11	9	23	4	27
PF00139	Lectin_legB	Legume lectin domain	0	2	0	0	0	0	0	0	0	0	1	0	0	0	0	0	0	0	0	0	0	0	0	0	0	0	0	0	0	0	0	0	0	0	0	0	0	0	0	0
PF00140	Sigma70_r1_2	Sigma-70 factor, region 1.2	18	55	34	20	34	4	14.25	9	13	31	40	40	22	14	25	15	27	2	7	24	6	12	23	30	8	14	16	26	6	22	1	16	4	1	5	10	12	8	2	22
PF00142	Fer4_NifH	4Fe-4S iron sulfur cluster binding proteins, NifH/frxC family	28	40	29	22	33	9	15	6	13	32	48	34	26	10	26	17	18	0	8	27	3	5	21	26	13	11	8	36	10	22	1	8	2	2	13	7	9	6	4	25
PF00144	Beta-lactamase	Beta-lactamase	14	40	49	28	49	2	21.25	25	20	38	49	38	53	21	34	5	10	5	9	42	5	1	69	61	17	10	7	94	11	32	2	4	8	4	14	18	7	29	3	44
PF00145	DNA_methylase	C-5 cytosine-specific DNA methylase	21	131	72	79	100	4	45.75	22	48	109	44	83	50	52	73	6	109	6	16	83	2	13	37	90	23	8	30	47	25	60	3	22	13	9	15	14	22	20	9	46
PF00146	NADHdh	NADH dehydrogenase	18	41	3	10	14	8	5.25	4	2	7	33	33	6	6	9	13	16	0	3	9	12	4	4	18	1	16	17	14	2	4	1	9	0	0	1	18	18	5	0	13
PF00147	Fibrinogen_C	Fibrinogen beta and gamma chains, C-terminal globular domain	0	0	0	0	0	0	0	0	0	0	0	0	0	0	0	0	0	0	0	0	0	0	0	0	0	0	0	0	0	0	0	0	0	0	0	14	0	5	0	0
PF00148	Oxidored_nitro	Nitrogenase component 1 type Oxidoreductase	5	5	3	2	12	0	1.75	0	2	5	7	6	1	5	8	0	1	0	2	3	0	0	3	7	1	0	1	5	2	3	0	0	0	2	0	0	0	1	1	7
PF00149	Metallophos	Calcineurin-like phosphoesterase	68	113	83	61	94	14	35.75	24	23	82	79	98	65	33	57	16	202	8	16	62	14	19	63	91	19	28	43	103	24	53	2	29	10	4	17	42	39	37	7	49
PF00150	Cellulase	Cellulase (glycosyl hydrolase family 5)	38	88	32	21	55	16	12	3	4	25	77	84	28	20	41	23	40	5	3	40	24	14	23	53	18	39	31	40	2	25	2	27	3	1	13	24	28	13	0	53
PF00151	Lipase	Lipase	0	0	0	0	0	0	0	0	0	0	0	0	0	0	0	0	0	0	0	0	0	0	0	0	0	0	0	0	0	0	0	0	0	0	0	6	0	4	0	0
PF00152	tRNA-synt_2	tRNA synthetases class II (D, K and N)	104	163	130	87	137	53	54.5	33	27	105	189	158	125	54	91	72	76	8	26	108	54	17	155	127	39	89	64	199	34	78	9	41	13	11	43	72	82	54	15	96
PF00153	Mito_carr	Mitochondrial carrier protein	0	0	0	0	0	0	0	0	0	0	0	0	0	0	0	0	1	0	0	0	0	0	0	0	0	0	0	0	0	0	0	0	0	0	0	111	0	86	0	0
PF00154	RecA	recA bacterial DNA recombination protein	45	85	64	51	83	18	31.75	25	24	60	77	67	53	28	53	32	42	12	10	54	25	5	58	76	19	31	22	84	12	36	1	14	12	4	16	21	23	21	10	53
PF00155	Aminotran_1_2	Aminotransferase class I and II	176	391	217	209	277	59	103	57	106	190	351	339	192	99	193	114	145	7	64	212	80	63	241	277	80	126	120	333	72	188	9	93	25	21	68	116	122	106	29	228
PF00156	Pribosyltran	Phosphoribosyl transferase domain	80	160	88	67	107	25	48.75	30	40	100	153	134	84	37	87	50	51	4	25	76	29	27	81	97	32	52	41	127	26	75	4	32	10	6	19	42	47	31	12	85
PF00157	Pou	Pou domain - N-terminal to homeobox domain	0	0	1	0	0	0	0	0	0	0	0	0	0	0	0	0	0	0	0	0	0	0	2	1	0	0	0	1	0	0	0	0	1	0	0	1	0	1	0	0
PF00158	Sigma54_activat	Sigma-54 interaction domain	23	105	70	60	78	6	23.5	26	24	38	75	91	76	30	55	28	32	3	17	61	16	23	96	111	26	29	34	131	16	58	5	18	3	3	20	34	40	31	7	69
PF00160	Pro_isomerase	Cyclophilin type peptidyl-prolyl cis-trans isomerase/CLD	26	52	37	29	39	8	17.5	14	16	32	64	39	39	12	24	16	43	2	8	37	14	5	37	39	10	19	10	52	14	28	0	12	6	4	12	33	12	32	5	30
PF00162	PGK	Phosphoglycerate kinase	57	91	71	53	54	21	29.75	26	24	48	84	88	56	23	43	34	40	8	25	49	24	5	58	59	14	39	50	101	25	32	2	19	6	10	25	37	46	20	11	38
PF00163	Ribosomal_S4	Ribosomal protein S4/S9 N-terminal domain	23	30	28	14	21	9	8.75	7	5	14	31	22	19	10	17	11	22	3	4	16	8	4	24	24	4	13	12	24	5	12	1	6	3	1	3	9	14	8	2	15
PF00164	Ribosomal_S12	Ribosomal protein S12	30	52	29	25	30	14	18	14	12	32	58	45	27	15	26	26	31	7	6	31	22	5	26	34	14	14	23	39	9	15	8	10	3	1	7	13	20	18	5	21
PF00165	HTH_AraC	Bacterial regulatory helix-turn-helix proteins, AraC family	106	347	109	109	202	50	75.75	42	40	171	260	300	109	45	146	95	120	11	20	144	63	85	115	153	43	107	108	188	25	119	8	98	14	6	38	64	100	32	7	144
PF00166	Cpn10	Chaperonin 10 Kd subunit	16	54	29	18	26	16	20.25	14	15	36	41	24	21	15	23	17	22	3	9	24	9	4	26	27	8	18	16	34	8	21	1	8	3	2	6	7	7	10	4	19
PF00167	FGF	Fibroblast growth factor	0	0	0	0	0	0	0	0	0	0	0	0	0	0	0	0	0	0	0	0	0	0	0	0	0	0	0	0	0	0	0	0	0	0	0	1	0	0	0	0
PF00168	C2	C2 domain	0	0	0	0	0	0	0	0	0	0	0	0	0	0	0	0	33	0	0	0	0	0	0	0	0	0	0	0	0	0	0	0	0	0	0	76	0	53	0	0
PF00169	PH	PH domain	1	0	0	0	0	0	0.25	0	0	1	0	0	0	0	0	0	43	0	0	0	0	0	0	0	0	0	0	0	0	0	0	0	0	0	0	89	0	54	0	0
PF00170	bZIP_1	bZIP transcription factor	1	2	0	0	0	0	0.5	0	1	1	2	1	3	0	0	0	38	0	0	0	0	0	2	1	0	0	3	1	0	0	0	0	0	0	0	31	0	23	0	0
PF00171	Aldedh	Aldehyde dehydrogenase family	19	47	28	29	50	5	16.25	14	10	36	38	36	32	17	30	9	18	5	14	50	15	3	62	48	23	20	15	80	12	40	3	4	5	5	17	46	19	52	2	49
PF00173	Cyt-b5	Cytochrome b5-like Heme/Steroid binding domain	0	0	0	0	0	0	0	0	0	0	0	0	0	0	0	0	7	0	0	0	0	0	0	0	0	0	0	0	0	0	0	0	0	0	0	8	0	8	0	0
PF00174	Oxidored_molyb	Oxidoreductase molybdopterin binding domain	0	0	0	0	0	0	0	0	0	0	0	0	0	0	0	0	0	0	0	0	0	0	0	0	0	0	0	0	0	0	0	0	0	0	0	1	0	0	0	0
PF00175	NAD_binding_1	Oxidoreductase NAD-binding domain	20	37	24	24	40	4	12	8	10	26	40	46	19	10	23	14	9	1	4	29	5	11	32	37	9	11	16	50	7	27	0	8	2	2	4	18	19	11	4	37
PF00176	SNF2_N	SNF2 family N-terminal domain	17	66	37	36	42	6	19.25	10	14	47	27	63	35	19	43	14	69	2	19	44	5	17	24	55	21	11	17	36	13	30	0	25	5	1	19	38	21	31	4	29
PF00177	Ribosomal_S7	Ribosomal protein S7p/S5e	31	53	40	35	41	17	18	17	12	26	59	32	54	23	33	22	35	11	11	33	15	4	37	48	9	19	30	50	11	21	6	15	7	4	8	17	19	16	6	27
PF00178	Ets	Ets-domain	0	0	0	0	0	0	0	0	0	0	0	0	0	0	0	0	0	0	0	0	0	0	0	0	0	0	0	0	0	0	0	0	0	0	0	21	0	15	0	0
PF00179	UQ_con	Ubiquitin-conjugating enzyme	17	4	7	20	4	1	1.75	3	0	3	5	3	6	1	1	0	153	0	0	1	0	0	3	9	0	0	3	0	0	0	1	1	0	0	1	44	0	34	0	1
PF00180	Iso_dh	Isocitrate/isopropylmalate dehydrogenase	48	52	39	30	34	11	12.5	6	6	27	76	35	38	17	25	19	22	1	5	28	16	4	34	51	6	30	17	50	8	18	2	12	1	3	15	18	18	21	5	25
PF00181	Ribosomal_L2	Ribosomal Proteins L2, RNA binding domain	18	22	23	19	31	5	10	4	8	23	31	23	21	10	20	11	11	0	7	22	8	5	22	23	4	13	14	29	8	12	2	4	4	2	4	14	12	10	5	15
PF00182	Glyco_hydro_19	Chitinase class I	0	1	1	2	0	0	0	0	0	0	0	1	0	0	0	0	1	0	0	0	0	1	0	0	0	0	0	0	0	0	0	1	0	1	0	0	1	0	0	0
PF00183	HSP90	Hsp90 protein	24	37	36	24	28	5	13.5	8	14	27	38	28	34	12	17	12	82	6	5	26	5	3	21	35	11	7	15	34	6	16	0	6	3	2	11	19	10	20	4	20
PF00185	OTCace	Aspartate/ornithine carbamoyltransferase, Asp/Orn binding domain	31	48	37	27	41	8	15.25	11	13	29	64	54	28	17	29	11	20	2	12	30	10	8	35	42	11	11	15	49	12	29	2	9	4	2	18	15	17	11	7	34
PF00186	DHFR_1	Dihydrofolate reductase	8	36	12	10	24	4	9.25	8	5	20	24	21	13	8	16	12	14	4	7	16	6	4	16	20	7	7	10	28	7	11	3	6	3	1	6	11	10	9	1	17
PF00188	CAP	Cysteine-rich secretory protein family	12	6	2	2	2	2	2.5	0	0	8	9	3	2	0	2	1	51	0	1	3	2	0	1	2	1	1	0	5	0	2	1	0	0	0	1	4	1	3	0	1
PF00189	Ribosomal_S3_C	Ribosomal protein S3, C-terminal domain	26	28	27	19	21	8	8.5	6	7	13	41	21	21	4	19	15	10	1	4	19	11	4	21	27	6	18	11	36	7	15	0	6	0	1	7	14	9	11	4	22
PF00190	Cupin_1	Cupin	1	2	6	3	3	1	1.5	1	0	4	5	1	4	1	7	1	0	1	0	5	1	0	3	5	0	1	2	6	1	4	0	0	0	0	1	2	1	1	1	3
PF00191	Annexin	Annexin	10	0	6	4	4	0	1.25	0	1	4	1	0	2	1	3	0	197	1	1	0	0	0	0	9	0	0	4	0	0	0	0	0	0	0	0	49	0	53	1	0
PF00193	Xlink	Extracellular link domain	0	0	0	0	0	0	0	0	0	0	0	0	0	0	0	0	0	0	0	0	0	0	0	0	0	0	0	0	0	0	0	0	0	0	0	1	0	1	0	0
PF00194	Carb_anhydrase	Eukaryotic-type carbonic anhydrase	0	0	0	0	0	0	0	0	0	0	0	0	0	0	0	0	4	0	0	0	0	0	0	0	0	0	0	1	0	0	0	0	0	0	0	17	0	10	0	0
PF00195	Chal_sti_synt_N	Chalcone and stilbene synthases, N-terminal domain	0	1	1	1	4	0	0.75	1	1	1	0	0	0	0	2	0	0	0	0	2	0	0	1	1	1	0	0	1	0	2	0	0	0	0	0	0	1	0	0	2
PF00196	GerE	Bacterial regulatory proteins, luxR family	44	113	59	40	67	13	32.25	30	18	68	98	79	60	27	42	43	44	8	14	59	26	15	72	66	16	26	33	114	12	43	5	22	11	4	15	18	39	25	7	56
PF00198	2-oxoacid_dh	2-oxoacid dehydrogenases acyltransferase (catalytic domain)	1	1	1	0	1	0	0	0	0	0	3	1	0	0	1	1	2	0	0	1	1	0	2	3	1	0	1	4	0	2	0	0	0	0	1	5	0	6	0	1
PF00199	Catalase	Catalase	0	0	0	0	0	0	0	0	0	0	0	0	0	0	0	0	0	0	0	0	0	0	0	0	0	0	0	0	0	0	0	0	0	0	0	1	0	1	0	0
PF00200	Disintegrin	Disintegrin	0	0	0	0	0	0	0	0	0	0	0	0	0	0	0	0	0	0	0	0	0	0	0	0	0	0	0	0	0	0	0	0	0	0	0	5	0	6	0	0
PF00201	UDPGT	UDP-glucoronosyl and UDP-glucosyl transferase	0	0	0	0	1	0	0.25	0	0	1	0	0	1	0	1	0	0	0	0	1	0	0	0	1	1	0	0	1	0	1	0	0	0	0	0	28	0	18	0	1
PF00202	Aminotran_3	Aminotransferase class-III	44	57	41	30	50	17	20.75	13	19	34	85	48	31	14	32	21	12	4	10	43	19	4	48	45	18	31	16	58	15	35	3	11	3	5	14	22	15	21	5	41
PF00203	Ribosomal_S19	Ribosomal protein S19	25	47	32	28	30	14	14.5	11	9	24	42	31	28	10	20	15	35	3	10	24	12	4	22	33	9	11	23	34	9	18	2	9	5	1	5	15	15	12	2	22
PF00204	DNA_gyraseB	DNA gyrase B	23	76	40	39	59	10	20	12	15	43	60	64	38	20	31	22	41	5	10	49	12	8	46	54	17	20	22	75	11	37	4	13	2	4	10	19	30	14	4	40
PF00205	TPP_enzyme_M	Thiamine pyrophosphate enzyme, central domain	17	21	25	14	17	8	9.25	0	5	24	27	18	13	3	18	12	7	0	2	20	8	4	11	29	3	10	7	23	6	10	2	4	0	1	3	10	8	8	3	17
PF00206	Lyase_1	Lyase	57	90	73	49	62	24	31	17	31	52	94	67	72	25	46	35	34	7	17	40	22	8	68	77	28	28	22	111	23	53	3	19	4	10	19	42	31	31	17	47
PF00207	A2M	Alpha-2-macroglobulin family	3	16	8	7	13	3	3.5	1	5	5	8	11	7	5	9	4	4	1	3	15	1	4	22	16	7	3	6	24	4	9	0	3	0	1	4	7	6	4	2	12
PF00208	ELFV_dehydrog	Glutamate/Leucine/Phenylalanine/Valine dehydrogenase	44	88	56	40	65	19	25.75	20	22	42	75	79	52	26	46	29	33	5	16	58	29	8	63	56	26	30	32	100	15	50	2	18	3	3	13	36	32	27	2	45
PF00209	SNF	Sodium:neurotransmitter symporter family	41	82	48	42	55	16	22.75	11	19	45	74	58	47	21	49	23	35	0	13	50	16	13	46	68	19	26	24	71	13	44	2	24	6	3	13	37	19	20	4	49
PF00210	Ferritin	Ferritin-like domain	14	25	38	27	27	3	16.5	24	16	23	36	18	38	20	19	8	8	5	12	21	5	4	31	38	7	8	11	40	10	24	2	8	5	5	4	12	9	16	4	21
PF00211	Guanylate_cyc	Adenylate and Guanylate cyclase catalytic domain	3	10	14	3	6	1	2.5	3	2	4	6	3	6	2	3	2	13	0	1	2	2	0	3	7	2	0	1	3	1	1	0	1	0	2	1	8	1	5	1	3
PF00213	OSCP	ATP synthase delta (OSCP) subunit	19	37	19	15	18	11	10.25	4	8	18	36	22	18	7	16	15	7	4	10	21	13	4	20	19	6	13	11	35	7	15	0	8	2	1	6	9	7	10	3	18
PF00214	Calc_CGRP_IAPP	Calcitonin / CGRP / IAPP family	0	0	0	0	0	0	0	0	0	0	0	0	0	0	0	0	0	0	0	0	0	0	0	0	0	0	0	0	0	0	0	0	0	0	0	2	0	0	0	0
PF00215	OMPdecase	Orotidine 5'-phosphate decarboxylase / HUMPS family	19	22	17	16	18	8	6.5	3	4	11	27	19	6	3	16	9	10	1	4	15	3	4	14	22	6	11	5	24	4	13	0	6	1	1	6	12	5	8	0	12
PF00216	Bac_DNA_binding	Bacterial DNA-binding protein	49	171	63	52	82	32	47.25	32	27	98	118	139	66	27	60	41	76	6	24	59	28	31	48	62	19	39	56	57	17	53	1	53	10	7	15	29	42	12	12	52
PF00217	ATP-gua_Ptrans	ATP:guanido phosphotransferase, C-terminal catalytic domain	3	3	1	0	2	0	0	0	0	0	2	2	2	1	1	1	0	0	0	1	1	0	0	2	0	1	0	1	0	1	0	0	0	0	1	5	0	2	0	1
PF00218	IGPS	Indole-3-glycerol phosphate synthase	8	33	10	7	13	5	5	2	1	12	28	23	8	1	10	10	8	0	0	11	4	4	4	13	9	13	8	14	2	10	3	4	0	0	4	8	6	1	0	15
PF00219	IGFBP	Insulin-like growth factor binding protein	0	0	0	0	0	0	0	0	0	0	0	0	0	0	0	0	0	0	0	0	0	0	0	0	0	0	0	0	0	0	0	0	0	0	0	6	0	3	0	0
PF00221	PAL	Phenylalanine and histidine ammonia-lyase	3	25	38	24	32	2	16.5	28	16	20	10	7	37	13	17	1	6	12	13	29	2	0	61	32	16	2	3	80	8	31	3	1	12	6	15	0	4	26	2	30
PF00224	PK	Pyruvate kinase, barrel domain	30	36	28	15	15	8	8.5	4	3	19	47	25	24	6	12	8	26	3	5	8	14	2	12	12	3	11	8	26	5	5	1	7	1	1	3	9	4	7	4	3
PF00225	Kinesin	Kinesin motor domain	7	0	2	2	0	0	0	0	0	0	3	0	0	1	1	0	419	0	0	0	0	0	0	0	0	0	4	0	0	0	0	0	0	0	0	44	0	24	0	0
PF00226	DnaJ	DnaJ domain	37	49	55	32	42	13	18.5	14	14	33	57	49	42	21	31	18	146	1	11	31	16	9	37	39	12	22	21	64	10	30	2	14	6	3	14	62	19	45	4	30
PF00227	Proteasome	Proteasome subunit	13	0	6	10	4	1	0.25	0	0	0	9	0	6	2	0	0	83	0	1	0	0	0	3	9	0	2	0	4	2	0	0	0	0	0	0	22	0	25	1	0
PF00229	TNF	TNF(Tumour Necrosis Factor) family	0	0	0	0	0	0	0	0	0	0	0	0	0	0	0	0	0	0	0	0	0	0	0	0	0	0	0	0	0	0	0	0	0	0	0	5	0	6	0	0
PF00230	MIP	Major intrinsic protein	20	43	26	22	20	5	10	16	3	16	34	26	31	7	9	12	25	3	4	19	5	4	37	31	5	14	14	42	5	20	0	7	2	1	6	18	15	22	1	18
PF00231	ATP-synt	ATP synthase	38	58	22	25	35	18	17.75	7	12	34	85	40	26	12	26	31	17	5	15	32	24	4	34	30	16	23	11	49	11	27	2	12	3	5	12	25	15	21	5	31
PF00232	Glyco_hydro_1	Glycosyl hydrolase family 1	30	5	25	6	4	12	9	7	4	13	41	1	18	3	4	8	0	1	3	3	4	0	11	13	6	5	0	27	1	5	0	0	0	0	2	6	1	7	1	4
PF00233	PDEase_I	3'5'-cyclic nucleotide phosphodiesterase	1	0	0	0	0	0	0	0	0	0	1	0	0	0	0	0	48	0	0	0	0	0	0	0	0	0	0	0	0	0	0	0	0	0	0	9	0	11	0	0
PF00235	Profilin	Profilin	1	0	2	5	1	0	0	0	0	0	1	0	1	0	0	0	7	0	0	0	0	0	0	3	0	0	0	0	0	0	0	0	0	0	0	3	0	2	0	0
PF00237	Ribosomal_L22	Ribosomal protein L22p/L17e	32	42	35	25	31	15	16.75	16	11	25	49	39	29	12	28	18	20	4	6	29	16	5	21	37	13	17	22	36	12	14	0	8	9	2	7	18	14	16	6	21
PF00238	Ribosomal_L14	Ribosomal protein L14p/L23e	30	54	34	30	35	15	19.5	19	17	27	55	41	28	16	33	24	29	4	11	22	14	6	35	35	8	18	21	43	9	18	3	15	7	2	10	22	20	15	4	32
PF00239	Resolvase	Resolvase, N terminal domain	52	49	75	43	92	15	43	25	22	110	69	24	57	16	72	13	29	7	9	92	16	4	37	44	47	14	9	48	17	63	4	5	13	1	44	13	6	19	6	65
PF00240	ubiquitin	Ubiquitin family	17	3	15	9	6	3	4	7	1	5	14	4	9	8	2	1	153	3	1	1	7	0	10	14	1	3	5	4	0	1	1	7	2	0	1	46	0	39	0	1
PF00241	Cofilin_ADF	Cofilin/tropomyosin-type actin-binding protein	1	1	3	7	2	0	0.5	1	0	1	1	0	2	1	0	0	8	2	0	0	1	0	3	4	0	0	2	0	0	0	0	0	0	0	0	12	0	13	0	0
PF00244	14-3-3	14-3-3 protein	10	0	11	10	1	2	1.25	2	0	1	3	0	0	1	0	0	147	5	0	1	0	0	4	7	0	0	6	0	0	0	1	2	0	0	0	9	0	8	0	1
PF00245	Alk_phosphatase	Alkaline phosphatase	0	11	19	12	17	0	6.75	12	6	9	3	6	18	4	8	1	1	2	7	21	0	0	33	19	8	1	6	42	5	17	1	1	9	2	10	4	3	11	1	16
PF00246	Peptidase_M14	Zinc carboxypeptidase	5	6	18	9	16	0	3.5	2	5	7	6	2	15	9	9	1	16	1	4	15	1	0	23	16	4	1	0	22	2	9	0	0	2	3	4	12	0	22	2	11
PF00248	Aldo_ket_red	Aldo/keto reductase family	135	249	179	129	177	59	74.25	58	45	135	250	236	154	62	121	98	206	7	31	130	64	33	152	190	66	78	68	259	36	114	4	56	6	7	55	101	80	77	22	132
PF00249	Myb_DNA-binding	Myb-like DNA-binding domain	6	0	0	0	0	0	0	0	0	0	0	0	0	0	1	0	152	0	0	0	0	0	0	0	0	0	0	0	0	0	0	0	0	0	0	21	0	20	0	0
PF00250	Fork_head	Fork head domain	0	0	0	0	0	0	0	0	0	0	0	0	0	0	0	0	0	0	0	0	0	0	0	0	0	0	0	0	0	0	0	0	0	0	0	18	0	13	0	0
PF00251	Glyco_hydro_32N	Glycosyl hydrolases family 32 N-terminal domain	35	60	13	24	41	13	13.75	5	2	35	77	47	15	4	26	23	20	0	1	30	18	11	15	33	13	30	21	31	3	25	3	15	0	0	9	29	23	6	0	42
PF00252	Ribosomal_L16	Ribosomal protein L16p/L10e	31	52	44	32	33	20	15.75	8	12	23	50	34	30	13	19	18	24	3	11	21	22	4	31	32	9	21	16	38	7	17	4	5	7	3	8	26	16	10	4	21
PF00253	Ribosomal_S14	Ribosomal protein S14p/S29e	19	37	23	17	18	10	9.25	7	4	16	35	21	15	7	17	11	11	2	7	16	8	5	19	22	6	6	12	24	5	13	0	7	2	1	4	11	14	7	2	14
PF00254	FKBP_C	FKBP-type peptidyl-prolyl cis-trans isomerase	37	100	53	42	61	10	23	17	25	40	65	109	67	23	45	25	60	3	14	45	14	22	59	59	13	31	34	85	21	39	3	30	6	7	12	46	30	36	9	44
PF00255	GSHPx	Glutathione peroxidase	20	75	41	30	49	9	19.25	13	11	44	50	51	37	14	42	22	30	3	11	42	17	10	45	45	20	16	28	64	11	36	2	21	4	3	13	19	20	21	7	44
PF00258	Flavodoxin_1	Flavodoxin	13	27	18	12	18	10	8.5	2	6	16	21	30	14	4	15	7	9	2	1	20	5	7	13	16	10	9	7	21	5	12	1	7	0	1	4	9	9	9	3	19
PF00261	Tropomyosin	Tropomyosin	0	0	0	0	0	0	0	0	0	0	0	0	0	0	0	0	0	0	0	0	0	0	0	0	0	0	0	0	0	0	0	0	0	0	0	11	0	12	0	0
PF00262	Calreticulin	Calreticulin family	0	0	0	0	0	0	0	0	0	0	0	0	0	0	0	0	0	0	0	0	0	0	0	0	0	0	0	0	0	0	0	0	0	0	0	3	0	2	0	0
PF00263	Secretin	Bacterial type II and III secretion system protein	11	6	20	15	21	1	4.75	5	5	8	9	6	11	8	13	0	0	1	3	12	0	0	6	20	7	2	1	8	3	11	1	0	2	3	3	4	0	2	2	15
PF00265	TK	Thymidine kinase	14	26	21	15	16	5	10.75	12	8	18	26	27	17	10	12	9	26	4	4	17	6	3	24	15	5	8	10	36	4	9	0	7	5	3	2	9	12	10	3	7
PF00266	Aminotran_5	Aminotransferase class-V	103	213	145	124	155	28	61.75	46	46	127	194	219	128	82	108	54	76	9	48	126	44	37	142	170	48	69	72	211	54	101	9	41	16	18	46	83	84	62	22	125
PF00268	Ribonuc_red_sm	Ribonucleotide reductase, small chain	0	0	0	0	0	0	0	0	0	0	0	0	0	0	0	0	0	0	0	0	0	0	0	0	0	0	0	0	0	0	0	0	0	0	0	1	0	4	0	0
PF00269	SASP	Small, acid-soluble spore proteins, alpha/beta type	1	0	0	0	3	0	0.5	0	0	2	1	0	0	0	3	0	0	0	0	2	0	0	0	0	1	0	0	1	0	1	0	0	0	0	0	0	0	0	0	1
PF00270	DEAD	DEAD/DEAH box helicase	109	253	141	108	149	27	61.75	36	49	135	194	227	130	57	123	58	165	14	41	132	42	42	124	163	53	67	63	204	38	118	9	61	15	11	56	114	76	91	23	141
PF00271	Helicase_C	Helicase conserved C-terminal domain	82	243	133	114	184	28	67.5	44	58	140	161	218	132	60	134	46	139	11	37	148	41	47	148	186	64	64	65	221	41	112	3	55	16	12	46	108	68	92	15	136
PF00273	Serum_albumin	Serum albumin family	0	0	0	0	0	0	0	0	0	0	0	0	0	0	0	0	0	0	0	0	0	0	0	0	0	0	0	0	0	0	0	0	0	0	0	4	0	1	0	0
PF00274	Glycolytic	Fructose-bisphosphate aldolase class-I	1	0	3	0	0	0	0	0	0	0	2	0	1	0	0	0	0	0	0	0	0	0	2	0	0	0	0	2	0	0	0	0	0	0	0	4	0	3	0	0
PF00275	EPSP_synthase	EPSP synthase (3-phosphoshikimate 1-carboxyvinyltransferase)	84	122	66	50	93	20	29.75	18	23	58	123	97	54	33	65	46	30	2	18	62	30	12	73	95	24	41	26	114	15	48	5	25	1	10	18	47	32	27	14	77
PF00276	Ribosomal_L23	Ribosomal protein L23	14	44	28	26	24	9	14.25	5	12	31	37	28	31	10	21	15	19	2	6	21	15	4	17	31	4	11	20	27	11	13	3	6	5	1	10	14	12	8	3	16
PF00277	SAA	Serum amyloid A protein	0	0	0	0	0	0	0	0	0	0	0	0	0	0	0	0	0	0	0	0	0	0	0	0	0	0	0	0	0	0	0	0	0	0	0	4	0	1	0	0
PF00278	Orn_DAP_Arg_deC	Pyridoxal-dependent decarboxylase, C-terminal sheet domain	20	69	17	29	29	9	13.5	10	8	27	53	52	18	4	27	18	27	2	4	23	12	13	22	36	13	16	25	38	4	24	4	17	2	3	5	13	15	13	3	29
PF00281	Ribosomal_L5	Ribosomal protein L5	18	38	26	20	31	12	13.5	14	10	18	37	32	18	9	20	13	18	4	6	15	13	4	21	29	2	11	13	22	6	18	0	6	2	2	5	9	13	10	1	16
PF00282	Pyridoxal_deC	Pyridoxal-dependent decarboxylase conserved domain	1	6	8	6	2	0	1.25	2	3	0	0	6	5	4	0	0	5	0	2	0	0	1	5	7	0	0	2	5	5	0	0	1	0	1	0	6	1	12	3	0
PF00285	Citrate_synt	Citrate synthase	7	12	10	3	12	1	2.5	1	0	8	24	18	5	4	5	4	2	0	1	6	3	0	2	10	4	6	1	11	0	7	1	4	0	0	1	5	1	2	0	13
PF00287	Na_K-ATPase	Sodium / potassium ATPase beta chain	0	0	0	0	0	0	0	0	0	0	0	0	0	0	0	0	0	0	0	0	0	0	0	0	0	0	0	3	0	0	0	0	0	0	0	8	0	9	0	0
PF00288	GHMP_kinases_N	GHMP kinases N terminal domain	31	64	31	27	35	7	13.25	5	9	32	41	58	26	11	30	13	22	0	9	29	7	19	31	44	8	11	16	53	9	28	0	17	1	1	8	18	22	14	4	33
PF00289	CPSase_L_chain	Carbamoyl-phosphate synthase L chain, N-terminal domain	24	56	33	16	44	11	11	3	6	24	51	55	28	8	29	15	16	0	0	26	12	14	15	28	9	13	23	49	5	28	2	17	1	0	8	13	20	11	2	29
PF00290	Trp_syntA	Tryptophan synthase alpha chain	16	31	12	13	14	2	5.5	4	2	14	33	33	10	8	8	8	11	0	1	13	6	3	8	19	5	10	9	12	2	13	0	7	0	1	5	12	11	1	0	18
PF00291	PALP	Pyridoxal-phosphate dependent enzyme	74	108	70	59	77	19	25.5	17	15	51	117	103	58	15	57	38	38	3	14	50	18	19	57	85	19	36	32	113	12	56	1	28	1	6	15	30	37	19	6	63
PF00292	PAX	'Paired box' domain	0	1	1	1	0	0	0.25	0	1	0	0	0	1	1	0	0	0	0	0	0	0	0	0	2	0	0	0	0	1	0	0	0	0	0	0	0	0	0	0	0
PF00293	NUDIX	NUDIX domain	47	113	61	48	90	13	32.5	25	21	71	107	105	70	27	54	31	57	3	17	62	15	23	56	83	18	29	40	95	20	52	0	32	8	6	16	42	44	30	6	64
PF00294	PfkB	pfkB family carbohydrate kinase	77	130	109	64	97	26	41.25	38	31	70	155	109	93	27	65	43	87	5	20	72	33	19	86	112	33	48	39	129	20	57	6	27	12	8	23	45	37	35	12	72
PF00295	Glyco_hydro_28	Glycosyl hydrolases family 28	21	51	11	14	23	8	6.5	1	2	15	39	58	19	3	21	14	14	2	0	17	11	12	15	16	5	17	13	28	2	16	3	14	1	0	3	21	20	3	0	17
PF00297	Ribosomal_L3	Ribosomal protein L3	27	47	24	31	33	14	15	14	10	22	54	35	21	16	19	16	18	2	10	23	18	4	27	39	7	21	14	35	8	18	1	6	5	1	6	19	15	17	2	27
PF00298	Ribosomal_L11	Ribosomal protein L11, RNA binding domain	23	32	23	24	31	13	14.25	11	10	23	39	30	26	13	20	10	19	3	10	24	12	4	27	26	7	10	18	26	8	17	2	10	3	2	7	10	13	15	3	16
PF00300	PGAM	Phosphoglycerate mutase family	26	34	31	23	30	8	15.25	11	9	33	47	21	27	12	23	12	47	1	4	25	10	5	20	33	15	15	9	31	7	15	0	10	4	1	10	16	10	12	1	26
PF00301	Rubredoxin	Rubredoxin	22	27	20	22	20	7	12	9	13	19	27	20	24	11	19	9	10	0	6	13	7	3	20	30	8	11	7	29	7	15	2	8	5	0	5	8	7	9	5	16
PF00302	CAT	Chloramphenicol acetyltransferase	15	24	16	13	14	3	8.75	9	9	14	19	20	13	7	10	6	10	0	5	13	3	5	12	23	4	4	10	15	5	8	1	6	3	2	0	3	10	6	3	5
PF00303	Thymidylat_synt	Thymidylate synthase	17	45	19	19	39	8	14.75	14	8	29	41	42	28	13	29	17	20	0	8	26	11	4	34	38	6	15	15	52	5	22	5	10	2	1	16	14	14	16	8	26
PF00305	Lipoxygenase	Lipoxygenase	0	0	0	0	0	0	0	0	0	0	0	0	0	0	0	0	0	0	0	0	0	0	0	0	0	0	0	0	0	0	0	0	0	0	0	9	0	8	0	0
PF00306	ATP-synt_ab_C	ATP synthase alpha/beta chain, C terminal domain	25	55	27	32	37	17	14	6	12	21	64	43	27	15	30	21	18	0	10	28	19	8	33	40	14	19	16	57	13	27	3	12	2	3	9	28	15	16	4	38
PF00307	CH	Calponin homology (CH) domain	3	0	3	0	1	0	0	0	0	0	2	0	3	0	0	0	50	3	0	0	0	0	3	3	0	0	2	0	0	0	0	0	0	0	0	59	0	44	0	0
PF00308	Bac_DnaA	Bacterial dnaA protein	28	60	38	33	45	16	21	8	15	45	69	55	39	15	34	15	26	1	11	37	9	7	38	35	16	23	13	38	13	27	2	14	3	2	4	12	9	6	4	28
PF00309	Sigma54_AID	Sigma-54 factor, Activator interacting domain (AID)	1	4	5	2	5	2	1.75	1	2	2	6	4	5	5	3	3	1	0	1	6	0	0	8	7	6	0	2	9	1	3	0	0	0	0	2	1	1	2	0	7
PF00310	GATase_2	Glutamine amidotransferases class-II	37	113	42	34	62	21	23.25	10	9	53	96	99	45	21	42	34	33	1	9	54	23	13	34	54	15	38	29	76	9	41	3	24	2	3	14	32	34	18	6	50
PF00312	Ribosomal_S15	Ribosomal protein S15	17	43	21	17	22	5	12.25	12	13	19	39	27	20	13	15	10	26	5	9	15	6	3	14	21	7	12	11	22	7	11	2	7	6	4	4	10	8	8	6	12
PF00313	CSD	'Cold-shock' DNA-binding domain	10	9	11	8	3	2	2.5	1	3	4	17	3	11	6	5	2	1	1	0	2	3	0	3	8	1	2	1	3	4	2	0	0	0	0	1	10	1	9	1	1
PF00316	FBPase	Fructose-1-6-bisphosphatase	0	0	2	1	0	0	0.75	0	2	1	0	0	1	1	0	0	0	0	2	0	0	0	1	1	0	0	0	1	2	0	0	0	0	4	0	2	0	2	0	0
PF00317	Ribonuc_red_lgN	Ribonucleotide reductase, all-alpha domain	2	7	4	6	9	0	2	1	2	5	3	4	5	5	4	1	2	0	1	6	0	1	5	7	1	1	0	8	2	3	0	1	0	1	2	3	1	2	2	7
PF00318	Ribosomal_S2	Ribosomal protein S2	39	61	43	25	39	17	21.25	17	13	38	76	52	46	23	24	23	28	1	10	29	11	4	45	54	13	25	22	58	11	24	5	10	9	2	13	26	26	22	5	34
PF00319	SRF-TF	SRF-type transcription factor (DNA-binding and dimerisation domain)	0	0	0	0	0	0	0	0	0	0	0	0	0	0	0	0	1	0	0	0	0	0	0	0	0	0	0	0	0	0	0	0	0	0	0	4	0	1	0	0
PF00320	GATA	GATA zinc finger	0	1	0	0	0	0	0	0	0	0	0	0	0	0	0	0	0	0	0	0	0	0	0	0	0	0	0	0	0	0	0	0	0	0	0	11	0	8	0	0
PF00324	AA_permease	Amino acid permease	21	6	10	15	8	7	6.25	0	3	15	31	6	4	2	9	6	0	0	1	9	5	0	5	7	6	5	2	10	2	8	1	0	0	0	3	26	0	16	3	9
PF00325	Crp	Bacterial regulatory proteins, crp family	3	6	2	4	4	2	2	0	2	4	4	4	4	1	1	4	4	0	0	2	1	0	1	6	1	3	2	6	0	3	0	0	1	0	1	1	0	2	0	2
PF00326	Peptidase_S9	Prolyl oligopeptidase family	39	159	82	64	121	17	38	34	27	74	109	157	98	30	67	41	55	8	21	95	23	34	134	111	28	49	54	207	27	69	4	38	5	9	28	54	70	58	9	94
PF00327	Ribosomal_L30	Ribosomal protein L30p/L7e	18	35	21	14	15	13	11.25	11	7	14	33	29	25	9	14	15	23	1	6	14	13	4	17	22	6	11	13	27	6	14	0	9	4	1	5	13	19	12	3	13
PF00328	Acid_phosphat_A	Histidine acid phosphatase	10	24	5	3	18	3	5.75	4	1	15	20	21	5	1	16	4	43	0	0	16	1	12	9	9	2	8	9	17	2	13	0	8	0	0	2	19	9	15	0	18
PF00329	Complex1_30kDa	Respiratory-chain NADH dehydrogenase, 30 Kd subunit	8	19	2	6	4	5	2.5	0	1	4	18	17	4	3	3	10	5	0	0	2	5	4	4	7	2	5	5	6	0	3	0	3	0	0	1	5	6	1	1	3
PF00330	Aconitase	Aconitase family (aconitate hydratase)	32	61	55	35	33	12	15	7	13	28	65	52	39	11	23	16	15	0	4	24	10	4	33	60	9	23	15	67	12	19	0	9	1	2	10	27	16	23	5	26
PF00331	Glyco_hydro_10	Glycosyl hydrolase family 10	32	98	27	31	61	24	17.25	3	5	37	67	91	25	14	36	35	44	0	2	42	17	15	23	59	19	42	26	38	4	33	2	27	0	1	10	23	38	12	2	44
PF00333	Ribosomal_S5	Ribosomal protein S5, N-terminal domain	17	24	15	14	24	7	9.75	5	11	16	29	23	18	8	17	16	11	2	5	19	6	4	19	27	7	11	7	31	5	12	0	3	3	1	6	10	11	7	4	14
PF00334	NDK	Nucleoside diphosphate kinase	16	17	8	9	11	3	4.5	4	1	10	19	8	5	1	7	6	20	0	0	6	4	1	3	8	2	4	1	3	0	4	0	1	1	0	2	11	1	8	0	3
PF00335	Tetraspannin	Tetraspanin family	0	1	0	0	0	0	0	0	0	0	0	1	0	0	0	0	2	0	0	0	0	1	0	0	0	0	1	0	0	0	0	1	0	0	0	28	1	22	0	0
PF00337	Gal-bind_lectin	Galactoside-binding lectin	0	0	0	0	0	0	0	0	0	0	0	0	0	0	0	0	0	0	0	0	0	0	0	0	0	0	0	1	0	1	0	0	0	0	0	41	0	56	0	0
PF00338	Ribosomal_S10	Ribosomal protein S10p/S20e	24	46	24	21	26	7	12	10	12	19	49	27	29	14	18	14	15	6	4	17	10	4	14	40	8	11	17	36	6	17	5	6	3	3	4	17	13	16	6	16
PF00339	Arrestin_N	Arrestin (or S-antigen), N-terminal domain	1	0	0	0	0	0	0	0	0	0	0	0	0	0	0	0	9	0	0	0	0	0	0	0	0	0	0	0	0	0	0	0	0	0	0	5	0	5	0	0
PF00340	IL1	Interleukin-1 / 18	0	0	0	0	0	0	0	0	0	0	0	0	0	0	0	0	0	0	0	0	0	0	0	0	0	0	0	0	0	0	0	0	0	0	0	1	0	1	0	0
PF00341	PDGF	Platelet-derived growth factor (PDGF)	0	0	0	0	0	0	0	0	0	0	0	0	0	0	0	0	0	0	0	0	0	0	0	0	0	0	0	0	0	0	0	0	0	0	0	3	0	3	0	0
PF00342	PGI	Phosphoglucose isomerase	31	65	53	40	53	9	18	13	17	33	76	63	46	19	38	22	24	4	8	38	16	5	62	56	12	25	19	100	10	29	1	14	4	5	13	32	24	24	10	36
PF00343	Phosphorylase	Carbohydrate phosphorylase	86	43	21	25	44	28	22.75	4	10	49	123	44	21	17	38	29	48	1	5	26	25	3	25	38	10	18	4	58	7	27	1	8	2	6	13	26	11	16	8	29
PF00344	SecY	eubacterial secY protein	59	82	57	39	59	21	28.75	32	16	46	93	77	52	25	46	34	41	2	15	60	21	4	40	58	17	33	33	67	12	39	6	11	6	4	22	36	30	16	9	50
PF00346	Complex1_49kDa	Respiratory-chain NADH dehydrogenase, 49 Kd subunit	25	49	5	6	11	11	5	0	1	8	29	39	3	5	8	17	19	0	0	7	16	8	5	19	3	19	21	12	1	7	0	9	0	1	0	20	16	3	0	14
PF00347	Ribosomal_L6	Ribosomal protein L6	44	80	41	42	48	9	21	17	22	36	76	54	46	21	39	22	29	5	15	31	10	8	38	56	12	21	29	48	11	31	6	10	6	5	12	19	29	19	6	31
PF00348	polyprenyl_synt	Polyprenyl synthetase	45	81	46	33	53	12	22.75	19	15	45	74	63	53	15	32	29	32	3	8	40	24	8	50	53	22	29	29	60	13	36	3	15	5	5	12	28	21	21	5	43
PF00349	Hexokinase_1	Hexokinase	8	1	1	0	0	1	1	1	0	2	6	1	0	0	1	2	1	0	0	0	2	0	1	2	0	2	0	0	0	1	0	0	0	0	0	4	0	3	0	0
PF00350	Dynamin_N	Dynamin family	29	46	50	32	27	6	13	6	18	22	47	32	44	16	25	4	55	2	15	17	10	4	31	35	9	4	6	45	12	9	1	7	2	2	8	22	11	23	7	19
PF00352	TBP	Transcription factor TFIID (or TATA-binding protein, TBP)	0	0	0	0	0	0	0	0	0	0	0	0	0	0	0	0	17	0	0	0	0	0	0	0	0	0	0	0	0	0	0	0	0	0	0	4	0	5	0	0
PF00353	HemolysinCabind	Hemolysin-type calcium-binding repeat (2 copies)	1	9	0	0	1	0	2	0	0	8	3	0	0	0	1	0	1	0	0	1	0	0	0	0	0	0	0	2	0	5	0	0	0	0	1	0	6	0	0	7
PF00355	Rieske	Rieske [2Fe-2S] domain	1	0	1	1	0	0	0.25	0	1	0	2	0	1	1	1	1	0	0	1	0	1	0	1	2	0	1	0	0	1	0	0	0	0	1	0	2	0	0	0	0
PF00356	LacI	Bacterial regulatory proteins, lacI family	42	66	18	15	32	21	19	3	9	43	73	55	16	5	22	32	25	3	2	25	14	14	15	17	7	28	19	22	2	18	1	20	3	1	7	14	16	6	5	24
PF00357	Integrin_alpha	Integrin alpha cytoplasmic region	0	0	0	0	0	0	0	0	0	0	0	0	0	0	0	0	0	0	0	0	0	0	0	0	0	0	0	0	0	0	0	0	0	0	0	4	0	3	0	0
PF00358	PTS_EIIA_1	phosphoenolpyruvate-dependent sugar phosphotransferase system, EIIA 1	15	2	32	8	6	9	6.25	2	6	8	19	2	19	8	8	4	0	0	4	5	4	0	7	6	4	4	1	15	4	4	0	0	0	3	5	0	0	5	3	5
PF00359	PTS_EIIA_2	Phosphoenolpyruvate-dependent sugar phosphotransferase system, EIIA 2	16	1	6	2	7	4	2.75	1	1	5	20	3	4	1	4	5	0	0	0	3	4	0	3	12	3	2	0	2	0	4	0	0	0	0	2	1	0	0	0	6
PF00361	Oxidored_q1	NADH-Ubiquinone/plastoquinone (complex I), various chains	49	91	51	40	25	19	15	5	16	20	76	94	35	26	26	33	38	0	14	29	33	13	33	64	10	60	42	56	17	24	4	26	0	3	6	39	52	9	15	39
PF00362	Integrin_beta	Integrin, beta chain	0	0	0	0	0	0	0	0	0	0	0	0	0	0	0	0	0	0	0	0	0	0	0	0	0	0	0	0	0	0	0	0	0	0	0	15	0	16	0	0
PF00364	Biotin_lipoyl	Biotin-requiring enzyme	24	49	29	18	44	13	14.75	14	8	24	57	37	40	10	28	29	12	2	8	27	11	7	36	26	10	18	18	61	6	28	4	12	4	2	9	21	17	18	8	33
PF00365	PFK	Phosphofructokinase	57	78	79	46	76	18	27.5	18	20	54	121	61	70	23	49	25	33	6	17	53	17	9	67	63	20	31	28	101	17	45	11	17	7	4	14	40	21	32	9	41
PF00366	Ribosomal_S17	Ribosomal protein S17	18	46	27	25	33	12	16	6	16	30	35	31	22	15	15	15	24	6	9	21	12	2	22	29	4	14	20	32	11	13	0	11	5	1	7	14	19	10	3	21
PF00367	PTS_EIIB	phosphotransferase system, EIIB	7	7	18	8	4	4	5.5	3	7	8	12	2	14	4	5	1	0	1	2	4	1	0	8	8	4	0	0	11	2	5	0	1	2	1	1	0	0	2	1	6
PF00368	HMG-CoA_red	Hydroxymethylglutaryl-coenzyme A reductase	0	0	5	3	3	0	1.25	4	1	0	0	0	5	1	0	0	2	1	1	2	0	0	11	1	1	0	0	23	0	2	1	0	0	0	0	1	0	8	0	2
PF00370	FGGY_N	FGGY family of carbohydrate kinases, N-terminal domain	61	84	78	42	41	28	23.75	16	11	40	105	62	57	28	31	39	22	1	12	29	37	12	49	63	13	38	22	80	14	23	7	20	2	3	7	36	18	25	6	41
PF00373	FERM_M	FERM central domain	0	0	0	0	0	0	0	0	0	0	0	0	0	0	0	0	6	0	0	0	0	0	0	0	0	0	0	0	0	0	0	0	0	0	0	34	0	27	0	0
PF00374	NiFeSe_Hases	Nickel-dependent hydrogenase	13	1	0	1	2	4	1.25	0	0	1	16	0	1	0	1	4	0	0	0	0	2	0	0	1	0	1	0	1	0	3	0	0	0	0	0	3	0	0	0	0
PF00375	SDF	Sodium:dicarboxylate symporter family	70	62	92	61	43	15	27	18	22	53	99	39	64	24	37	26	21	6	20	36	13	2	57	72	24	25	7	93	20	43	2	7	6	7	19	28	15	23	13	41
PF00376	MerR	MerR family regulatory protein	19	32	17	22	17	7	11.25	8	10	20	30	18	26	10	13	9	14	2	5	11	9	4	15	24	7	6	6	18	6	11	2	5	4	1	4	7	9	11	0	11
PF00378	ECH	Enoyl-CoA hydratase/isomerase family	18	26	19	16	16	6	7.75	8	4	13	32	23	15	5	13	10	21	2	3	16	5	6	27	15	4	12	11	39	3	9	0	9	1	2	3	21	11	23	2	18
PF00380	Ribosomal_S9	Ribosomal protein S9/S16	32	48	38	27	28	15	15.25	15	10	21	55	27	32	13	22	19	27	1	8	16	14	4	28	40	10	23	18	35	6	15	1	9	3	2	9	18	20	14	2	24
PF00381	PTS-HPr	PTS HPr component phosphorylation site	24	18	12	9	7	4	5.25	1	1	15	45	11	8	1	7	8	4	0	1	5	5	0	4	6	2	7	1	10	3	8	0	4	1	1	3	6	0	1	0	10
PF00382	TFIIB	Transcription factor TFIIB repeat	0	0	0	0	0	0	0	0	0	0	0	0	0	0	0	0	9	0	0	0	0	0	0	0	0	0	0	0	0	0	0	0	0	0	0	4	0	3	0	0
PF00383	dCMP_cyt_deam_1	Cytidine and deoxycytidylate deaminase zinc-binding region	53	122	87	63	71	17	34.5	27	27	67	98	101	67	33	63	33	51	7	18	51	18	17	68	87	20	33	31	106	23	51	1	27	11	6	23	30	30	26	8	54
PF00384	Molybdopterin	Molybdopterin oxidoreductase	8	0	2	5	5	5	3.5	0	4	5	18	1	4	6	4	0	1	0	6	5	1	0	4	3	2	5	0	8	5	3	0	0	0	2	2	2	0	2	5	2
PF00385	Chromo	'chromo' (CHRromatin Organisation MOdifier) domain	1	0	0	0	0	0	0	0	0	0	0	0	1	0	0	0	38	0	0	0	0	0	0	0	0	0	0	0	0	0	0	0	0	0	0	17	0	10	0	0
PF00386	C1q	C1q domain	0	0	0	0	0	0	0	0	0	0	0	0	0	0	0	0	0	0	0	0	0	0	0	0	0	0	0	0	0	0	0	0	0	0	0	14	0	11	0	0
PF00387	PI-PLC-Y	Phosphatidylinositol-specific phospholipase C, Y domain	0	0	0	0	0	0	0	0	0	0	0	0	0	0	0	0	5	0	0	0	0	0	0	0	0	0	0	0	0	0	0	0	0	0	0	8	0	5	0	0
PF00388	PI-PLC-X	Phosphatidylinositol-specific phospholipase C, X domain	0	1	1	0	3	0	0.75	0	0	3	0	0	1	0	0	1	11	0	0	2	0	0	0	1	1	0	0	0	0	1	0	0	0	0	0	8	0	4	0	2
PF00389	2-Hacid_dh	D-isomer specific 2-hydroxyacid dehydrogenase, catalytic domain	22	60	52	27	42	8	16.75	18	14	27	61	49	25	15	30	26	15	6	7	38	9	8	49	39	16	20	19	65	11	31	3	14	3	6	16	20	17	24	6	41
PF00390	malic	Malic enzyme, N-terminal domain	19	30	19	15	16	5	6.75	3	8	11	32	32	14	7	10	6	29	0	4	12	8	5	14	15	3	14	9	26	5	6	0	9	1	2	2	13	8	9	1	9
PF00391	PEP-utilizers	PEP-utilising enzyme, mobile domain	14	22	23	20	28	3	9	6	6	21	26	28	24	10	20	3	6	1	5	25	3	4	26	33	13	6	9	45	4	20	0	1	3	2	10	8	14	12	3	23
PF00392	GntR	Bacterial regulatory proteins, gntR family	27	37	18	24	32	6	13.5	8	10	30	50	19	25	11	23	12	10	2	6	27	5	3	18	33	15	12	5	26	7	29	2	5	4	2	14	9	5	3	4	33
PF00393	6PGD	6-phosphogluconate dehydrogenase, C-terminal domain	1	0	0	0	3	0	0.5	1	0	1	0	1	0	0	0	0	1	0	0	0	0	0	5	5	0	1	0	3	0	1	0	0	0	0	0	2	0	1	0	1
PF00394	Cu-oxidase	Multicopper oxidase	0	0	0	0	0	0	0	0	0	0	0	0	0	0	0	0	1	0	0	0	0	0	0	0	0	0	0	0	0	0	0	0	0	0	0	0	0	0	0	0
PF00395	SLH	S-layer homology domain	10	3	7	3	105	3	25	2	3	92	13	1	7	3	99	2	0	0	2	90	2	0	4	6	70	4	0	19	2	102	0	0	0	0	49	1	0	2	2	96
PF00396	Granulin	Granulin	0	0	0	0	0	0	0	0	0	0	0	0	0	0	0	0	1	0	0	0	0	0	0	0	0	0	0	0	0	0	0	0	0	0	0	4	0	4	0	0
PF00397	WW	WW domain	0	0	0	0	0	0	0	0	0	0	0	0	0	0	0	0	1	0	0	0	0	0	0	0	0	0	0	0	0	0	0	0	0	0	0	54	0	35	0	0
PF00398	RrnaAD	Ribosomal RNA adenine dimethylase	20	47	40	28	28	5	15.5	13	11	33	45	31	28	15	27	15	29	2	11	27	11	4	37	35	13	18	9	58	12	17	2	12	4	3	8	16	16	18	3	25
PF00400	WD40	WD domain, G-beta repeat	28	27	12	20	16	1	5.75	0	6	16	17	16	8	9	17	1	607	5	2	13	0	11	3	19	12	0	17	9	3	12	3	11	0	2	11	470	13	349	1	12
PF00401	ATP-synt_DE	ATP synthase, Delta/Epsilon chain, long alpha-helix domain	2	0	0	1	3	0	0.75	0	1	2	9	0	0	1	1	1	0	0	1	2	1	0	1	1	1	1	0	2	1	1	0	0	0	0	0	0	0	0	1	3
PF00402	Calponin	Calponin family repeat	0	0	0	0	0	0	0	0	0	0	0	0	0	0	0	0	0	0	0	0	0	0	0	0	0	0	0	0	0	0	0	0	0	0	0	11	0	10	0	0
PF00403	HMA	Heavy-metal-associated domain	29	51	27	21	35	5	12.25	3	10	31	55	31	17	12	30	21	15	3	10	24	9	8	15	26	12	15	10	42	9	24	0	8	1	1	9	16	12	10	5	31
PF00404	Dockerin_1	Dockerin type I repeat	45	30	3	9	19	1	3	1	5	5	41	12	4	16	5	2	5	0	1	16	0	0	8	33	3	4	20	10	1	6	6	2	0	0	2	4	12	1	0	5
PF00405	Transferrin	Transferrin	0	0	0	0	0	0	0	0	0	0	0	0	0	0	0	0	1	0	0	0	0	0	0	0	0	0	0	0	0	0	0	0	0	0	0	9	0	5	0	0
PF00406	ADK	Adenylate kinase	27	54	42	19	45	9	16.5	16	13	28	57	38	31	11	29	15	92	1	5	27	9	4	32	35	16	16	15	46	8	28	0	10	3	4	10	21	12	18	5	31
PF00408	PGM_PMM_IV	Phosphoglucomutase/phosphomannomutase, C-terminal domain	18	40	39	26	33	2	14.25	14	15	26	37	35	32	18	27	8	16	2	12	31	5	7	29	39	10	11	10	54	9	26	1	10	4	4	9	11	12	17	3	32
PF00410	Ribosomal_S8	Ribosomal protein S8	35	74	38	35	37	11	19.5	15	16	36	58	47	28	12	27	18	32	7	8	26	18	4	33	39	11	22	28	39	14	25	6	21	5	3	10	17	20	12	5	24
PF00411	Ribosomal_S11	Ribosomal protein S11	27	45	36	26	27	11	14.5	17	10	20	41	35	30	9	21	14	27	4	9	23	14	4	26	35	9	14	16	39	8	14	3	8	7	2	5	14	18	12	2	22
PF00412	LIM	LIM domain	0	0	0	0	0	0	0	0	0	0	0	0	1	0	0	0	0	0	0	0	0	0	0	0	0	0	0	0	0	0	0	0	0	0	0	60	0	52	0	0
PF00413	Peptidase_M10	Matrixin	0	0	0	2	1	0	0.5	0	2	0	1	0	0	2	0	0	0	0	1	0	0	0	1	2	0	0	0	0	2	0	0	0	0	0	0	15	0	4	0	0
PF00415	RCC1	Regulator of chromosome condensation (RCC1) repeat	1	2	0	0	1	0	0.5	0	0	2	0	0	0	0	4	0	82	0	0	2	0	0	0	0	0	0	0	0	0	1	0	0	0	0	0	46	0	31	0	0
PF00416	Ribosomal_S13	Ribosomal protein S13/S18	40	47	33	32	36	11	18.5	15	13	35	56	25	30	22	28	21	34	4	11	16	10	7	34	38	8	18	19	34	11	24	5	13	7	3	7	19	20	14	5	23
PF00417	Ribosomal_S3_N	Ribosomal protein S3, N-terminal domain	24	36	21	18	19	10	11.25	9	11	15	33	26	17	6	16	14	14	3	3	14	10	5	18	22	7	13	12	27	9	13	2	9	3	2	4	10	15	7	2	15
PF00418	Tubulin-binding	Tau and MAP protein, tubulin-binding repeat	0	0	0	0	0	0	0	0	0	0	0	0	0	0	0	0	0	0	0	0	0	0	0	0	0	0	0	0	0	0	0	0	0	0	0	8	0	4	0	0
PF00420	Oxidored_q2	NADH-ubiquinone/plastoquinone oxidoreductase chain 4L	4	19	8	8	6	4	2.5	1	2	3	11	15	8	4	5	5	9	0	1	4	3	4	4	13	2	9	7	8	3	5	0	4	0	0	0	4	7	3	1	6
PF00425	Chorismate_bind	chorismate binding enzyme	13	46	11	13	19	8	6.75	2	1	16	40	42	10	4	17	16	15	0	2	17	8	9	8	24	9	19	17	27	0	16	0	15	0	0	3	13	18	1	0	15
PF00428	Ribosomal_60s	60s Acidic ribosomal protein	2	0	1	1	0	0	0	0	0	0	1	0	0	0	0	0	7	0	0	0	0	0	0	0	0	0	0	0	0	0	0	0	0	0	0	4	0	3	0	0
PF00429	TLV_coat	ENV polyprotein (coat polyprotein)	0	0	0	0	0	0	0	0	0	0	0	0	0	0	0	0	0	0	0	0	0	0	0	0	0	0	0	0	0	0	0	0	0	0	0	11	0	8	0	0
PF00430	ATP-synt_B	ATP synthase B/B' CF(0)	24	27	15	20	19	7	7.75	3	7	14	35	16	13	9	9	12	10	2	4	9	12	4	20	17	5	11	10	33	6	12	1	8	1	2	9	9	13	9	3	16
PF00431	CUB	CUB domain	0	3	17	27	20	0	10	7	20	13	0	2	13	16	14	0	0	2	17	20	0	0	28	30	13	1	0	33	14	17	0	0	4	11	11	31	0	30	2	19
PF00432	Prenyltrans	Prenyltransferase and squalene oxidase repeat	0	0	0	0	0	0	0	0	0	0	0	0	0	0	0	0	6	0	0	1	0	0	0	1	0	0	0	0	0	0	0	0	0	0	0	14	0	9	0	0
PF00433	Pkinase_C	Protein kinase C terminal domain	3	0	0	0	0	0	0	0	0	0	1	0	0	0	0	0	26	0	0	0	0	0	0	0	0	0	0	0	0	0	0	0	0	0	0	25	0	21	0	0
PF00435	Spectrin	Spectrin repeat	0	0	0	0	0	0	0	0	0	0	0	0	0	0	0	0	0	0	0	0	0	0	0	0	0	0	0	0	0	0	0	0	0	0	0	104	0	75	0	0
PF00436	SSB	Single-strand binding protein family	24	56	57	30	55	11	26	26	22	45	36	48	56	19	39	14	33	6	18	45	11	11	48	38	26	12	24	62	19	42	3	18	11	8	21	14	20	21	9	41
PF00437	GSPII_E	Type II/IV secretion system protein	60	48	70	37	62	10	20.75	12	14	47	95	39	56	15	52	24	27	0	11	47	17	0	39	61	21	23	8	45	11	41	0	7	2	3	15	23	10	13	11	41
PF00438	S-AdoMet_synt_N	S-adenosylmethionine synthetase, N-terminal domain	22	45	33	18	25	16	14.75	10	8	25	42	36	22	12	25	14	24	2	3	17	10	6	21	29	8	15	12	37	7	19	1	6	4	1	6	13	14	8	3	21
PF00439	Bromodomain	Bromodomain	1	0	1	0	0	0	0	0	0	0	1	0	0	0	0	0	53	0	0	0	0	0	0	0	0	0	1	0	0	0	0	0	0	0	0	35	0	27	0	0
PF00440	TetR_N	Bacterial regulatory proteins, tetR family	33	98	37	29	62	11	29.5	11	13	83	112	58	42	18	46	28	25	5	7	48	21	6	21	50	16	21	12	39	7	41	1	23	3	1	14	14	9	7	5	36
PF00441	Acyl-CoA_dh_1	Acyl-CoA dehydrogenase, C-terminal domain	15	35	16	14	27	4	6.75	6	4	13	25	25	16	5	23	6	7	1	3	20	4	4	29	29	6	15	11	56	6	18	0	4	2	1	7	25	16	22	1	29
PF00443	UCH	Ubiquitin carboxyl-terminal hydrolase	2	0	0	2	0	0	0.25	0	0	1	0	0	0	0	0	0	542	0	0	0	0	0	0	0	0	0	1	0	0	0	0	0	0	0	0	68	0	59	0	0
PF00444	Ribosomal_L36	Ribosomal protein L36	9	17	9	13	14	3	7.5	4	8	15	16	13	7	6	13	4	10	4	4	8	0	2	6	5	3	7	9	9	5	8	1	8	2	0	4	4	6	8	1	10
PF00445	Ribonuclease_T2	Ribonuclease T2 family	0	0	0	1	0	0	0	0	0	0	0	0	0	0	0	0	13	0	0	0	0	0	0	0	0	0	0	0	0	0	0	0	0	0	0	1	0	2	0	0
PF00447	HSF_DNA-bind	HSF-type DNA-binding	0	0	0	0	0	0	0	0	0	0	0	0	0	0	0	0	24	0	0	0	0	0	0	0	0	0	0	0	0	0	0	0	0	0	0	2	0	2	0	0
PF00448	SRP54	SRP54-type protein, GTPase domain	74	84	89	56	70	24	34.75	28	18	69	115	70	73	14	51	35	39	4	14	54	25	8	72	64	32	37	28	94	18	44	3	17	2	3	18	42	30	29	8	66
PF00449	Urease_alpha	Urease alpha-subunit, N-terminal domain	1	0	0	0	0	1	0.25	0	0	0	0	0	0	0	0	0	0	0	0	0	1	0	0	0	0	0	0	0	0	0	0	0	0	0	0	0	0	0	0	0
PF00450	Peptidase_S10	Serine carboxypeptidase	0	1	1	1	1	0	0	0	0	0	1	0	0	0	1	0	16	0	0	0	0	0	0	0	0	0	0	0	0	0	0	0	0	0	0	2	0	3	0	0
PF00452	Bcl-2	Apoptosis regulator proteins, Bcl-2 family	0	0	0	0	0	0	0	0	0	0	0	0	0	0	0	0	0	0	0	0	0	0	0	0	0	0	0	0	0	0	0	0	0	0	0	8	0	7	0	0
PF00453	Ribosomal_L20	Ribosomal protein L20	20	48	36	20	23	13	14.75	12	12	22	41	33	25	10	18	19	19	3	10	26	14	5	21	30	6	14	15	28	7	17	4	12	5	4	8	14	17	12	2	16
PF00454	PI3_PI4_kinase	Phosphatidylinositol 3- and 4-kinase	0	2	1	1	2	0	0.75	0	0	3	1	0	0	0	2	0	37	0	0	2	0	0	0	0	1	0	0	0	0	2	0	0	0	0	0	20	0	18	0	2
PF00455	DeoR	Bacterial regulatory proteins, deoR family	19	12	2	7	6	9	3.5	1	0	4	34	5	2	0	5	4	3	0	0	4	5	1	2	6	3	5	3	4	2	4	0	3	0	1	3	5	2	1	0	7
PF00456	Transketolase_N	Transketolase, thiamine diphosphate binding domain	45	88	46	44	51	20	23.5	16	20	38	83	65	47	28	37	36	29	2	19	49	20	6	52	63	18	30	28	89	12	33	3	23	6	3	14	30	23	23	11	47
PF00457	Glyco_hydro_11	Glycosyl hydrolases family 11	0	0	0	1	1	0	0	0	0	0	0	1	0	4	0	0	0	0	0	1	0	0	0	6	0	0	0	0	0	0	0	0	0	1	0	0	0	0	0	2
PF00458	WHEP-TRS	WHEP-TRS domain	0	0	0	0	0	0	0	0	0	0	0	0	0	0	0	0	0	0	0	0	0	0	0	0	0	0	0	0	0	0	0	0	0	0	0	7	0	7	0	0
PF00459	Inositol_P	Inositol monophosphatase family	10	22	8	6	17	2	4	3	3	8	20	13	12	4	7	5	5	0	5	15	6	2	14	14	4	11	8	19	4	7	1	3	2	2	5	19	3	11	2	15
PF00460	Flg_bb_rod	Flagella basal body rod protein	29	11	19	13	13	7	8.25	5	6	15	45	6	11	6	9	8	1	1	2	8	7	0	6	16	3	6	2	7	3	6	0	1	1	1	1	7	0	3	2	11
PF00462	Glutaredoxin	Glutaredoxin	4	3	4	3	11	3	3.25	0	1	9	9	1	3	3	10	2	1	0	1	7	0	0	0	4	4	2	0	2	4	7	0	1	0	0	3	10	1	11	0	8
PF00463	ICL	Isocitrate lyase family	0	0	1	0	0	0	0	0	0	0	0	0	0	0	0	0	0	0	0	0	0	0	1	0	0	0	0	1	0	0	0	0	0	0	0	0	0	1	0	1
PF00464	SHMT	Serine hydroxymethyltransferase	47	70	47	35	55	27	26.75	17	19	44	97	78	47	18	40	34	31	9	13	59	21	6	60	59	17	38	26	89	15	32	4	11	7	5	8	29	25	35	7	42
PF00465	Fe-ADH	Iron-containing alcohol dehydrogenase	62	116	106	94	95	23	39	28	41	64	105	102	76	47	75	31	31	6	33	72	22	13	84	136	33	51	31	161	39	69	10	19	11	9	31	35	34	30	15	80
PF00466	Ribosomal_L10	Ribosomal protein L10	28	37	28	20	29	9	15	10	12	29	47	30	20	14	20	16	11	1	7	20	8	4	20	20	4	16	9	24	7	16	2	7	3	3	5	11	11	16	4	15
PF00467	KOW	KOW motif	26	61	38	31	32	13	17.5	14	19	24	52	42	32	20	29	20	34	6	11	27	12	8	30	48	11	19	18	41	12	18	3	12	4	3	7	25	16	17	1	25
PF00468	Ribosomal_L34	Ribosomal protein L34	7	25	12	11	6	4	8.25	6	7	16	20	15	14	2	9	8	13	2	3	10	2	3	10	12	3	6	7	6	5	6	1	8	2	0	2	3	8	3	2	6
PF00471	Ribosomal_L33	Ribosomal protein L33	5	30	10	13	16	3	7.75	6	8	14	14	18	15	6	17	5	15	4	7	16	4	3	9	19	3	3	10	11	2	13	2	4	5	1	3	6	7	6	2	9
PF00472	RF-1	RF-1 domain	29	50	40	32	53	8	18.25	11	18	36	53	47	33	18	33	9	25	2	9	32	13	8	45	62	11	27	22	73	13	34	4	11	5	4	9	26	20	11	8	34
PF00474	SSF	Sodium:solute symporter family	60	110	85	58	61	26	26.5	15	17	48	121	103	81	29	46	41	50	3	13	54	24	17	55	72	25	58	33	114	16	42	2	26	3	3	18	43	36	30	7	53
PF00475	IGPD	Imidazoleglycerol-phosphate dehydratase	11	24	17	9	19	4	7.5	3	4	19	31	28	15	6	10	7	7	0	1	14	4	4	7	10	4	6	7	19	3	10	0	5	0	0	3	7	8	3	0	14
PF00476	DNA_pol_A	DNA polymerase family A	46	69	50	51	65	7	24.5	20	21	50	64	60	54	18	54	16	40	3	19	43	24	3	51	55	14	21	21	80	21	34	2	21	6	5	15	20	22	17	7	30
PF00478	IMPDH	IMP dehydrogenase / GMP reductase domain	45	59	47	33	41	12	18.5	18	14	30	71	44	38	17	30	18	27	7	13	32	19	4	46	58	16	31	21	87	15	29	1	19	4	5	9	31	24	35	7	38
PF00479	G6PD_N	Glucose-6-phosphate dehydrogenase, NAD binding domain	0	0	0	0	0	0	0	0	0	0	0	0	0	0	0	0	0	0	0	0	0	0	0	0	0	0	0	0	0	0	0	0	0	0	0	4	0	1	0	0
PF00480	ROK	ROK family	40	60	37	26	33	12	11.25	7	5	21	64	53	39	10	20	20	32	1	6	26	13	12	46	44	10	25	22	69	8	19	3	19	1	3	8	26	23	16	6	31
PF00481	PP2C	Protein phosphatase 2C	27	22	19	22	21	3	7.5	7	4	16	24	20	13	7	12	4	521	2	6	11	2	6	11	19	2	2	14	13	2	6	1	7	1	0	2	27	5	18	1	5
PF00482	GSPII_F	Bacterial type II secretion system protein F domain	14	16	34	20	21	2	10	4	7	27	21	12	20	5	22	3	3	0	6	18	6	0	7	26	9	6	1	17	4	19	0	1	1	1	5	5	1	3	4	20
PF00483	NTP_transferase	Nucleotidyl transferase	123	226	145	107	162	48	75.75	44	62	149	242	207	137	62	122	65	88	7	49	149	45	34	115	164	40	71	61	165	54	101	9	54	14	8	31	58	54	47	29	92
PF00484	Pro_CA	Carbonic anhydrase	14	22	16	7	13	7	7.75	8	3	13	24	25	10	4	15	7	7	0	3	12	11	4	11	11	4	13	11	24	1	9	1	8	2	1	6	11	9	7	1	8
PF00485	PRK	Phosphoribulokinase / Uridine kinase family	19	61	31	24	37	9	15.5	14	9	30	42	50	31	13	20	15	34	3	8	34	13	10	34	30	9	12	22	50	6	21	1	14	5	1	9	12	11	13	5	28
PF00486	Trans_reg_C	Transcriptional regulatory protein, C terminal	67	125	65	35	76	23	29.5	17	19	59	122	88	56	22	53	37	43	4	9	56	24	19	48	75	27	32	31	81	11	45	0	33	9	1	25	21	29	10	6	64
PF00487	FA_desaturase	Fatty acid desaturase	0	0	0	0	0	0	0	0	0	0	0	0	0	0	0	0	0	0	0	0	0	0	0	0	0	0	0	0	0	0	0	0	0	0	0	9	0	7	0	0
PF00488	MutS_V	MutS domain V	52	89	65	57	69	24	28.75	18	24	49	101	82	55	28	43	30	29	3	14	51	25	9	68	77	21	24	27	115	15	50	4	15	4	5	19	28	29	29	8	61
PF00490	ALAD	Delta-aminolevulinic acid dehydratase	7	4	16	3	2	1	2	1	4	2	9	1	10	2	0	1	0	0	4	0	0	0	4	8	0	3	0	10	3	2	0	1	0	0	0	3	0	7	2	0
PF00491	Arginase	Arginase family	1	4	13	7	17	1	7.75	9	9	12	3	6	14	5	9	0	0	1	5	12	0	0	31	17	6	0	3	32	3	15	0	0	2	2	6	1	2	12	3	12
PF00493	MCM	MCM2/3/5 family	6	5	5	4	5	0	2.5	1	3	6	5	6	2	3	4	0	45	0	3	5	2	3	4	7	1	1	1	7	4	5	0	0	0	0	1	13	2	11	0	6
PF00494	SQS_PSY	Squalene/phytoene synthase	0	0	0	0	2	0	0.25	0	0	1	0	0	1	0	1	0	0	0	0	0	0	0	0	1	0	0	0	0	0	0	0	0	0	0	0	2	0	2	0	0
PF00496	SBP_bac_5	Bacterial extracellular solute-binding proteins, family 5 Middle	26	15	35	15	35	5	14.75	6	8	40	54	11	29	17	28	6	2	2	6	25	3	0	23	29	18	10	2	51	5	20	4	2	1	3	9	9	3	13	4	32
PF00497	SBP_bac_3	Bacterial extracellular solute-binding proteins, family 3	105	144	232	142	90	24	54.25	48	72	73	146	106	175	75	68	47	34	6	50	61	37	16	98	149	20	52	26	156	57	57	2	31	12	14	27	44	27	47	27	70
PF00498	FHA	FHA domain	25	51	16	23	22	8	15.75	10	16	29	44	50	16	16	20	15	121	2	13	24	8	10	11	23	6	9	7	17	7	18	0	12	5	2	3	28	9	17	2	14
PF00499	Oxidored_q3	NADH-ubiquinone/plastoquinone oxidoreductase chain 6	5	12	3	3	4	4	1.25	0	0	1	11	11	2	2	3	3	7	0	0	5	1	4	2	4	0	3	5	2	0	3	0	4	0	0	0	3	4	2	0	2
PF00501	AMP-binding	AMP-binding enzyme	199	421	350	221	353	65	129	93	97	261	401	373	279	138	245	129	209	20	76	288	99	35	247	364	106	158	82	361	66	234	12	82	27	19	83	159	94	125	32	272
PF00503	G-alpha	G-protein alpha subunit	1	0	1	1	0	0	0	0	0	0	1	0	0	0	0	0	28	0	0	0	0	0	0	2	0	0	0	0	0	0	0	0	0	0	0	37	0	37	0	0
PF00505	HMG_box	HMG (high mobility group) box	6	0	4	6	1	0	0.75	3	0	0	2	0	1	3	2	0	75	3	0	0	0	0	0	3	0	0	4	0	0	0	0	0	0	0	0	35	0	28	0	0
PF00507	Oxidored_q4	NADH-ubiquinone/plastoquinone oxidoreductase, chain 3	7	14	2	2	8	4	3	0	3	5	14	16	3	2	6	4	6	0	1	5	3	4	2	7	0	6	11	3	1	4	2	7	0	2	2	4	6	0	0	4
PF00509	Hemagglutinin	Hemagglutinin	0	1	0	0	0	0	0	0	0	0	0	0	0	0	0	0	1	0	0	1	0	0	0	0	0	0	0	0	0	0	0	0	0	0	0	0	0	0	0	1
PF00510	COX3	Cytochrome c oxidase subunit III	0	0	0	0	0	0	0	0	0	0	0	0	0	0	0	0	0	0	0	0	0	0	0	0	0	0	0	2	0	0	0	0	0	0	0	1	0	1	0	0
PF00512	HisKA	His Kinase A (phosphoacceptor) domain	175	348	132	112	200	57	77.5	29	38	186	371	295	116	48	152	87	118	5	24	150	71	86	94	153	56	103	100	149	22	119	10	101	11	10	38	79	97	21	12	128
PF00514	Arm	Armadillo/beta-catenin-like repeat	0	0	0	1	1	0	0	0	0	0	0	0	0	0	0	0	15	0	0	0	0	0	0	0	0	0	0	0	0	0	0	0	0	0	0	66	0	52	0	0
PF00515	TPR_1	Tetratricopeptide repeat	156	262	193	138	190	49	98.25	74	79	191	222	198	183	95	116	74	353	24	77	180	47	38	193	208	47	80	72	248	60	108	12	61	32	44	56	169	64	168	41	155
PF00517	GP41	Retroviral envelope protein	0	0	0	0	0	0	0	0	0	0	0	0	0	0	0	0	0	0	0	0	0	0	0	0	0	0	0	0	0	0	0	0	0	0	0	3	0	2	0	0
PF00518	E6	Early Protein (E6)	0	0	0	0	1	0	0	0	0	0	0	0	0	0	0	0	0	0	0	0	0	0	0	0	0	0	0	0	0	0	0	0	0	0	0	0	0	0	0	0
PF00519	PPV_E1_C	Papillomavirus helicase	0	1	0	0	1	0	0.25	0	1	0	1	0	0	0	0	0	0	0	0	0	0	0	0	0	0	0	0	0	1	0	0	0	0	0	0	0	0	0	0	0
PF00520	Ion_trans	Ion transport protein	14	25	18	11	20	2	6.75	5	6	14	21	19	13	5	12	6	51	2	4	10	4	3	14	16	4	7	7	15	2	8	1	6	6	1	3	17	5	10	1	13
PF00521	DNA_topoisoIV	DNA gyrase/topoisomerase IV, subunit A	63	149	85	87	106	17	40.25	25	36	83	138	136	89	36	85	54	83	12	22	98	38	9	97	126	27	49	46	137	23	74	7	32	7	11	26	60	54	45	18	75
PF00523	Fusion_gly	Fusion glycoprotein F0	0	0	0	0	0	0	0	0	0	0	0	0	0	0	0	0	1	0	0	0	0	0	0	0	0	0	0	0	0	0	0	0	0	0	0	0	0	0	0	0
PF00525	Crystallin	Alpha crystallin A chain, N terminal	0	0	0	0	0	0	0	0	0	0	0	0	0	0	0	0	0	0	0	0	0	0	0	0	0	0	0	0	0	0	0	0	0	0	0	1	0	0	0	0
PF00528	BPD_transp_1	Binding-protein-dependent transport system inner membrane component	131	70	128	101	107	27	52.25	30	49	103	179	45	92	65	78	32	13	1	38	83	34	0	69	141	33	38	3	137	40	63	5	4	5	10	22	39	9	32	26	82
PF00529	HlyD	HlyD family secretion protein	40	100	61	39	88	21	26.75	19	17	50	92	99	54	24	63	41	32	6	10	66	24	24	71	58	22	40	32	102	15	45	4	28	7	6	16	29	36	22	5	68
PF00530	SRCR	Scavenger receptor cysteine-rich domain	0	0	0	0	0	0	0	0	0	0	0	0	0	0	0	0	0	0	0	0	0	0	0	0	0	0	0	0	0	0	0	0	0	0	0	11	0	4	0	0
PF00531	Death	Death domain	0	0	0	0	0	0	0	0	0	0	0	0	0	0	0	0	0	0	0	0	0	0	0	0	0	0	0	0	0	0	0	0	0	0	0	14	0	12	0	0
PF00532	Peripla_BP_1	family	44	58	32	20	42	9	15.75	3	8	43	88	71	25	12	26	17	21	0	4	24	11	20	7	27	8	27	23	30	8	20	0	17	0	1	3	11	23	2	2	28
PF00533	BRCT	BRCA1 C Terminus (BRCT) domain	6	23	18	14	22	0	8.5	5	10	19	15	13	13	6	16	2	23	1	6	18	1	4	10	15	12	4	6	21	4	14	0	3	3	1	8	20	5	9	5	13
PF00534	Glycos_transf_1	Glycosyl transferases group 1	74	322	175	184	237	21	106.25	51	110	243	146	250	159	106	186	39	203	11	79	208	32	55	154	279	54	45	87	209	75	148	2	63	19	20	47	51	94	61	29	138
PF00535	Glycos_transf_2	Glycosyl transferase family 2	192	665	303	324	453	57	204.25	92	163	505	391	503	266	160	359	98	460	16	106	385	81	93	217	452	123	116	151	307	110	250	8	136	22	32	83	104	131	87	41	257
PF00536	SAM_1	SAM domain (Sterile alpha motif)	0	0	0	0	0	0	0	0	0	0	0	0	0	0	0	0	27	0	0	0	0	0	0	0	0	0	0	0	0	0	0	0	0	0	0	37	0	28	0	0
PF00538	Linker_histone	linker histone H1 and H5 family	0	0	0	0	0	0	0	0	0	0	0	0	0	0	0	0	0	0	0	0	0	0	0	0	0	0	0	0	0	0	0	0	0	0	0	6	0	5	0	0
PF00542	Ribosomal_L12	Ribosomal protein L7/L12 C-terminal domain	29	41	37	18	27	19	20.75	17	15	32	48	34	29	10	19	17	11	6	5	20	16	4	30	32	6	10	14	43	10	19	1	8	5	2	5	12	15	12	3	22
PF00543	P-II	Nitrogen regulatory protein P-II	5	27	6	8	15	3	4.5	1	2	12	24	26	7	4	10	6	12	0	0	15	3	4	2	11	3	7	7	6	0	9	0	6	0	0	4	8	7	3	0	16
PF00544	Pec_lyase_C	Pectate lyase	13	23	7	4	4	4	2.5	3	2	1	19	27	7	9	2	7	6	1	4	4	5	3	4	13	2	14	4	12	1	3	0	3	1	0	0	10	5	3	0	4
PF00545	Ribonuclease	ribonuclease	2	2	2	1	4	0	0.75	0	1	2	1	0	1	2	4	1	1	0	1	3	1	0	0	3	1	2	0	4	1	2	0	0	1	0	1	0	0	0	0	2
PF00549	Ligase_CoA	CoA-ligase	5	1	3	1	1	0	0.25	0	1	0	5	0	1	3	1	0	1	0	1	0	2	0	1	2	0	1	0	2	1	2	0	0	0	0	0	5	0	5	1	0
PF00550	PP-binding	Phosphopantetheine attachment site	38	120	78	63	84	16	43.5	42	25	91	85	71	65	32	62	30	40	18	23	57	20	8	65	90	21	25	26	95	12	53	4	21	21	6	17	25	17	35	10	57
PF00551	Formyl_trans_N	Formyl transferase	32	65	55	39	44	16	19	13	17	30	67	64	48	23	31	25	27	2	12	35	12	15	34	58	14	20	23	69	15	28	1	15	6	8	14	21	28	22	7	36
PF00552	Integrase	Integrase DNA binding domain	0	0	0	0	0	0	0	0	0	0	0	0	0	0	0	0	0	0	0	0	0	0	0	0	0	0	0	0	0	0	0	0	0	0	0	1	0	1	0	0
PF00553	CBM_2	Cellulose binding domain	3	6	0	1	5	0	1.5	1	0	5	2	7	0	1	0	1	2	0	0	2	0	0	0	1	0	1	1	2	0	0	0	0	0	0	0	1	0	0	0	0
PF00554	RHD	Rel homology domain (RHD)	0	0	0	0	0	0	0	0	0	0	0	0	0	0	0	0	0	0	0	0	0	0	0	0	0	0	0	0	0	0	0	0	0	0	0	7	0	5	0	0
PF00556	LHC	Antenna complex alpha/beta subunit	0	0	1	0	0	0	0	0	0	0	0	0	0	0	0	0	0	0	0	0	0	0	0	0	0	0	0	0	0	0	0	0	0	0	0	0	0	0	0	0
PF00557	Peptidase_M24	Metallopeptidase family M24	50	109	73	58	85	16	28.5	19	26	53	115	105	73	28	63	39	57	3	19	64	31	16	88	90	28	49	32	123	19	60	2	22	3	5	30	45	39	41	13	66
PF00558	Vpu	Vpu protein	0	0	0	0	0	0	0	0	0	0	0	0	0	0	0	0	0	0	0	0	0	0	0	0	0	0	0	0	0	0	0	0	0	0	0	1	0	0	0	0
PF00560	LRR_1	Leucine Rich Repeat	0	0	0	1	1	0	0.75	2	0	1	0	0	0	1	0	0	3	0	0	0	0	0	0	0	0	0	1	0	0	0	0	0	0	0	0	8	0	3	0	0
PF00561	Abhydrolase_1	alpha/beta hydrolase fold	20	10	37	14	30	5	11.25	7	10	23	29	18	25	9	21	5	11	0	9	17	5	1	26	20	8	7	4	53	9	18	2	4	0	1	4	25	2	18	4	26
PF00562	RNA_pol_Rpb2_6	RNA polymerase Rpb2, domain 6	47	84	64	42	74	12	22.75	18	17	44	78	61	60	29	57	25	28	4	18	58	25	4	71	81	13	32	29	100	18	42	4	10	3	5	18	38	34	42	10	59
PF00563	EAL	EAL domain	154	107	66	33	69	25	35.5	13	9	95	239	70	49	17	50	46	13	3	4	39	55	0	28	52	16	33	12	58	10	20	4	12	1	6	8	28	7	12	4	45
PF00564	PB1	PB1 domain	1	0	0	0	0	0	0	0	0	0	0	0	0	0	0	0	12	0	0	0	0	0	0	0	0	0	0	0	0	0	0	0	0	0	0	8	0	8	0	0
PF00565	SNase	Staphylococcal nuclease homologue	2	1	14	4	3	0	2.5	5	3	2	4	0	14	3	2	1	6	2	3	1	0	0	8	4	0	0	1	9	3	1	0	0	2	1	0	6	1	10	2	3
PF00566	TBC	TBC domain	1	0	0	0	0	0	0	0	0	0	0	0	0	0	0	0	250	0	0	0	0	0	0	1	0	0	0	0	0	0	0	0	0	0	0	42	0	36	0	0
PF00567	TUDOR	Tudor domain	0	0	0	0	0	0	0	0	0	0	0	0	0	0	0	0	2	0	0	0	0	0	0	0	0	0	0	0	0	0	0	0	0	0	0	9	0	8	0	0
PF00568	WH1	WH1 domain	0	0	0	0	0	0	0	0	0	0	0	0	0	0	0	0	2	0	0	0	0	0	0	0	0	0	0	0	0	0	0	0	0	0	0	10	0	9	0	0
PF00569	ZZ	Zinc finger, ZZ type	2	0	1	0	0	0	0	0	0	0	0	0	1	0	0	0	76	0	0	0	0	0	0	0	0	0	0	0	0	0	0	0	0	0	0	7	0	6	0	0
PF00570	HRDC	HRDC domain	11	30	21	13	30	2	6.25	4	2	17	25	30	20	9	16	4	18	2	5	22	5	8	25	21	5	12	11	35	6	17	0	6	3	2	6	9	12	9	3	17
PF00571	CBS	CBS domain	82	165	115	80	113	22	44	30	40	84	128	132	98	45	90	37	61	4	34	79	20	29	106	128	30	43	44	148	25	77	1	36	6	10	23	48	44	42	15	86
PF00572	Ribosomal_L13	Ribosomal protein L13	35	49	34	26	32	14	17	17	9	28	57	32	33	11	23	18	26	3	9	22	14	5	30	46	7	21	18	43	2	18	2	7	3	3	12	23	11	14	4	24
PF00573	Ribosomal_L4	Ribosomal protein L4/L1 family	31	60	35	37	43	19	22.25	19	15	36	67	31	36	20	28	27	20	1	10	35	18	4	39	41	10	19	24	51	10	21	2	9	5	3	10	17	24	14	7	20
PF00574	CLP_protease	Clp protease	41	89	68	42	56	13	19.5	20	9	36	83	75	39	17	38	24	42	6	16	43	20	7	60	52	16	19	29	88	10	25	0	13	5	4	14	22	28	19	6	40
PF00575	S1	S1 RNA binding domain	92	202	138	98	158	33	59	44	43	116	177	174	111	54	122	59	70	10	37	124	44	41	143	166	43	63	89	244	33	100	8	35	16	18	34	56	82	50	14	121
PF00576	Transthyretin	HIUase/Transthyretin family	0	0	0	0	0	0	0	0	0	0	0	0	0	0	0	0	0	0	0	0	0	0	0	0	0	0	0	0	0	0	0	0	0	0	0	2	0	1	0	0
PF00578	AhpC-TSA	AhpC/TSA family	73	246	106	80	120	34	53.5	45	39	96	153	197	101	41	92	57	118	9	17	112	39	60	132	133	34	49	83	186	29	77	5	61	19	11	26	63	88	53	7	103
PF00579	tRNA-synt_1b	tRNA synthetases class I (W and Y)	63	98	78	58	76	17	34.75	37	22	63	122	95	77	25	50	38	32	5	19	51	32	8	93	85	35	40	28	117	17	53	2	19	10	5	15	43	27	35	13	63
PF00580	UvrD-helicase	UvrD/REP helicase	105	204	134	103	132	29	61.5	48	49	120	177	132	125	65	106	39	96	11	44	111	26	15	124	148	38	40	43	164	50	69	5	38	15	12	41	33	41	36	22	82
PF00581	Rhodanese	Rhodanese-like domain	13	23	17	17	26	6	11.75	9	9	23	18	19	18	9	15	5	12	3	7	19	3	5	16	22	9	7	7	25	8	19	0	9	1	2	3	15	5	19	3	17
PF00582	Usp	Universal stress protein family	14	9	8	11	12	9	8	3	11	9	13	4	8	8	10	4	1	1	7	8	3	1	12	17	3	3	3	9	8	10	2	0	1	5	4	4	3	3	5	10
PF00583	Acetyltransf_1	Acetyltransferase (GNAT) family	136	214	148	88	182	32	76.75	41	54	180	248	168	118	66	113	65	104	5	38	111	56	21	115	159	31	76	50	152	32	93	8	49	15	9	27	80	30	34	13	98
PF00584	SecE	SecE/Sec61-gamma subunits of protein translocation complex	16	33	22	19	21	8	11.75	11	14	14	29	26	15	10	19	12	13	5	5	14	8	4	15	20	6	10	13	17	10	11	1	6	5	1	8	8	9	7	3	13
PF00585	Thr_dehydrat_C	C-terminal regulatory domain of Threonine dehydratase	0	0	0	0	0	0	0	0	0	0	0	0	0	0	0	0	0	0	0	0	0	0	0	1	0	0	0	0	0	0	0	0	0	0	0	0	0	0	0	0
PF00586	AIRS	AIR synthase related protein, N-terminal domain	16	43	30	24	32	4	8.75	8	9	14	42	37	26	14	23	14	12	0	8	22	11	7	32	35	11	17	15	60	11	20	2	10	1	4	11	16	14	17	7	27
PF00587	tRNA-synt_2b	tRNA synthetase class II core domain (G, H, P, S and T)	73	150	92	62	99	24	40	34	33	69	136	140	84	40	80	37	60	6	23	84	21	18	99	111	31	52	60	170	33	72	11	25	8	4	31	49	63	43	9	84
PF00588	SpoU_methylase	SpoU rRNA Methylase family	64	108	62	47	104	11	35.75	28	28	76	104	95	72	35	73	41	52	4	23	71	18	14	98	97	29	31	26	119	17	55	4	23	8	6	26	31	37	34	9	89
PF00589	Phage_integrase	Phage integrase family	136	233	135	107	247	38	97.5	40	61	251	200	180	119	59	193	64	90	10	36	213	52	24	109	153	102	58	50	151	45	161	4	57	16	8	84	61	41	44	17	160
PF00590	TP_methylase	Tetrapyrrole (Corrin/Porphyrin) Methylases	57	78	50	40	47	23	23	15	15	39	85	53	50	23	42	31	21	1	10	35	22	9	51	55	8	38	20	86	10	29	0	14	1	4	9	20	19	13	5	43
PF00591	Glycos_transf_3	Glycosyl transferase family, a/b domain	25	34	14	12	20	7	5	3	3	7	35	32	11	3	10	11	18	0	2	12	9	4	5	26	4	14	11	19	5	20	1	9	0	0	2	11	6	3	0	17
PF00593	TonB_dep_Rec	TonB dependent receptor	125	497	150	145	315	69	89.5	49	48	192	359	479	173	82	192	128	215	7	27	270	65	92	205	236	93	160	148	304	37	201	7	130	17	13	75	112	158	59	13	240
PF00594	Gla	Vitamin K-dependent carboxylation/gamma-carboxyglutamic (GLA) domain	0	0	0	0	0	0	0	0	0	0	0	0	0	0	0	0	0	0	0	0	0	0	0	0	0	0	0	0	0	0	0	0	0	0	0	7	0	5	0	0
PF00595	PDZ	PDZ domain (Also known as DHR or GLGF)	28	77	51	39	70	8	20.5	12	18	44	64	71	56	24	44	20	30	2	14	49	9	20	52	63	15	20	28	75	16	53	1	18	6	5	11	129	29	88	7	54
PF00596	Aldolase_II	Class II Aldolase and Adducin N-terminal domain	21	46	31	17	23	9	9	3	4	20	55	42	26	11	16	20	11	3	7	20	15	6	20	30	4	22	12	52	8	16	1	13	0	2	3	16	10	10	4	17
PF00605	IRF	Interferon regulatory factor transcription factor	0	0	0	0	0	0	0	0	0	0	0	0	0	0	0	0	0	0	0	0	0	0	0	0	0	0	0	0	0	0	0	0	0	0	0	9	0	9	0	0
PF00607	Gag_p24	gag gene protein p24 (core nucleocapsid protein)	0	0	0	0	1	0	0.25	0	0	1	0	0	0	0	1	0	0	0	0	1	0	0	0	0	0	0	0	0	0	1	0	0	0	0	0	4	0	1	0	1
PF00608	Adeno_shaft	Adenoviral fibre protein (repeat/shaft region)	0	0	0	0	1	0	0	0	0	0	0	0	0	0	0	0	0	0	0	0	0	0	0	0	0	0	0	0	0	0	0	0	0	0	0	0	0	0	0	0
PF00609	DAGK_acc	Diacylglycerol kinase accessory domain	0	0	0	0	0	0	0	0	0	0	0	0	0	1	0	0	10	0	0	0	0	0	0	1	0	0	0	0	0	0	0	0	0	0	0	7	0	4	0	0
PF00610	DEP	Domain found in Dishevelled, Egl-10, and Pleckstrin (DEP)	0	0	0	0	0	0	0	0	0	0	0	0	0	0	0	0	0	0	0	0	0	0	0	0	0	0	0	0	0	0	0	0	0	0	0	6	0	5	0	0
PF00611	FCH	Fes/CIP4 homology domain	0	0	0	0	0	0	0	0	0	0	0	0	0	0	0	0	1	0	0	0	0	0	0	0	0	0	0	0	0	0	0	0	0	0	0	12	0	8	0	0
PF00612	IQ	IQ calmodulin-binding motif	1	0	0	1	0	0	0	0	0	0	0	0	0	0	0	0	115	0	0	0	0	0	0	1	0	0	1	0	0	0	0	0	0	0	0	27	0	18	0	0
PF00613	PI3Ka	Phosphoinositide 3-kinase family, accessory domain (PIK domain)	0	0	0	0	0	0	0	0	0	0	0	0	0	0	0	0	17	0	0	0	0	0	0	0	0	0	0	0	0	0	0	0	0	0	0	8	0	6	0	0
PF00614	PLDc	Phospholipase D Active site motif	7	38	22	15	19	2	6.5	3	5	16	30	40	20	9	15	12	30	0	5	15	6	10	18	19	6	9	13	22	3	12	0	13	0	0	3	12	14	7	2	10
PF00615	RGS	Regulator of G protein signaling domain	0	0	0	0	0	0	0	0	0	0	0	0	0	0	0	0	0	0	0	0	0	0	0	0	0	0	0	0	0	0	0	0	0	0	0	23	0	15	0	0
PF00616	RasGAP	GTPase-activator protein for Ras-like GTPase	0	0	0	0	0	0	0	0	0	0	0	0	0	0	0	0	9	0	0	0	0	0	0	0	0	0	0	0	0	0	0	0	0	0	0	11	0	7	0	0
PF00617	RasGEF	RasGEF domain	0	0	0	0	0	0	0	0	0	0	0	0	0	0	0	0	26	0	0	0	0	0	0	0	0	0	0	0	0	0	0	0	0	0	0	23	0	12	0	0
PF00618	RasGEF_N	motif	0	0	0	0	0	0	0	0	0	0	0	0	0	0	0	0	0	0	0	0	0	0	0	0	0	0	0	0	0	0	0	0	0	0	0	7	0	3	0	0
PF00619	CARD	Caspase recruitment domain	0	0	0	0	0	0	0	0	0	0	0	0	0	0	0	0	0	0	0	0	0	0	0	0	0	0	0	0	0	0	0	0	0	0	0	10	0	4	0	0
PF00620	RhoGAP	RhoGAP domain	0	0	0	0	0	0	0	0	0	0	0	0	0	0	0	0	0	0	0	0	0	0	0	0	0	0	0	0	0	0	0	0	0	0	0	50	0	37	0	0
PF00621	RhoGEF	RhoGEF domain	0	0	0	0	0	0	0	0	0	0	0	0	0	0	0	0	0	0	0	0	0	0	0	0	0	0	0	0	0	0	0	0	0	0	0	49	0	38	0	0
PF00622	SPRY	SPRY domain	0	0	1	0	0	0	0	0	0	0	0	0	0	0	0	0	11	0	0	0	0	0	0	0	0	0	0	0	0	0	0	0	0	0	0	39	0	26	0	0
PF00623	RNA_pol_Rpb1_2	RNA polymerase Rpb1, domain 2	19	32	27	18	29	7	9.5	9	6	16	36	36	23	9	22	10	18	2	4	19	8	3	35	37	10	14	9	41	7	19	1	4	2	3	10	14	12	14	5	17
PF00625	Guanylate_kin	Guanylate kinase	26	46	31	21	28	9	13.5	14	8	23	56	30	25	15	24	17	30	4	14	24	12	4	27	33	8	14	9	34	13	24	1	7	5	5	9	27	10	27	5	21
PF00626	Gelsolin	Gelsolin repeat	0	0	0	0	0	0	0	0	0	0	0	0	0	0	0	0	5	0	0	0	0	0	0	0	0	0	0	0	0	0	0	0	0	0	0	33	0	32	0	0
PF00627	UBA	UBA/TS-N domain	23	24	19	11	18	8	8.5	5	5	16	30	15	18	8	12	11	52	2	3	14	5	4	18	20	5	9	9	25	3	9	2	2	1	1	3	29	12	31	2	12
PF00628	PHD	PHD-finger	0	0	0	0	0	0	0	0	0	0	0	0	0	0	0	0	32	0	0	0	0	0	0	0	0	0	0	0	0	0	0	0	0	0	0	43	0	30	0	0
PF00629	MAM	MAM domain	0	4	15	7	7	1	3.5	1	5	7	3	2	11	5	7	0	0	0	5	6	0	0	22	13	4	0	0	28	5	6	0	0	1	3	3	6	0	11	0	9
PF00630	Filamin	Filamin/ABP280 repeat	0	1	1	0	0	0	0	0	0	0	0	0	0	0	0	0	2	0	0	0	0	0	0	0	0	0	0	1	0	0	0	0	0	0	0	51	0	49	0	0
PF00631	G-gamma	GGL domain	0	0	0	0	0	0	0	0	0	0	0	0	0	0	0	0	0	0	0	0	0	0	0	0	0	0	0	0	0	0	0	0	0	0	0	6	0	5	0	0
PF00632	HECT	HECT-domain (ubiquitin-transferase)	0	0	0	0	0	0	0	0	0	0	0	0	0	0	0	0	74	1	0	0	0	0	0	0	0	0	0	0	0	0	0	0	0	0	0	33	0	36	0	0
PF00633	HHH	Helix-hairpin-helix motif	9	29	15	16	25	1	7.75	9	7	14	29	25	13	7	12	3	13	0	6	18	4	7	15	20	7	10	9	30	7	19	3	5	3	3	5	9	13	9	0	25
PF00634	BRCA2	BRCA2 repeat	0	0	0	0	1	0	0	0	0	0	0	0	0	0	1	0	0	0	0	0	0	0	0	0	0	0	0	0	0	0	0	0	0	0	0	0	0	0	0	1
PF00635	Motile_Sperm	MSP (Major sperm protein) domain	0	0	0	0	0	0	0	0	0	0	0	0	0	0	0	0	14	0	0	0	0	0	0	0	0	0	0	0	0	0	0	0	0	0	0	5	0	4	0	0
PF00636	Ribonuclease_3	RNase3 domain	13	23	18	14	20	5	10	6	7	22	30	24	10	7	15	8	12	4	8	16	10	4	12	16	6	14	5	11	6	10	1	5	1	1	4	12	7	6	2	14
PF00637	Clathrin	Region in Clathrin and VPS	0	0	0	0	0	0	0	0	0	0	0	0	0	0	0	0	26	0	0	0	0	0	0	0	0	0	0	0	0	0	0	0	0	0	0	12	0	9	0	0
PF00638	Ran_BP1	RanBP1 domain	2	0	0	1	0	0	0	0	0	0	1	0	0	0	0	0	8	0	0	0	0	0	0	1	0	0	0	0	0	0	0	0	0	0	0	9	0	8	0	0
PF00639	Rotamase	PPIC-type PPIASE domain	27	56	43	33	48	3	13.75	5	16	31	43	60	42	16	38	12	27	2	15	45	9	11	47	49	21	18	17	73	7	32	1	11	2	6	12	16	16	18	3	50
PF00640	PID	Phosphotyrosine interaction domain (PTB/PID)	0	0	0	0	0	0	0	0	0	0	0	0	0	0	0	0	0	0	0	0	0	0	0	0	0	0	0	0	0	0	0	0	0	0	0	16	0	11	0	0
PF00641	zf-RanBP	Zn-finger in Ran binding protein and others	3	0	0	1	1	0	0.5	0	0	2	2	0	1	0	1	0	48	0	0	1	0	0	0	1	0	0	0	1	0	0	0	0	0	0	0	11	0	14	0	1
PF00642	zf-CCCH	Zinc finger C-x8-C-x5-C-x3-H type (and similar)	10	0	1	8	0	0	0	0	0	0	2	0	0	0	0	0	127	0	0	0	0	0	0	0	0	0	1	0	0	0	0	0	0	0	0	29	0	24	0	0
PF00643	zf-B_box	B-box zinc finger	5	0	2	1	0	0	0.25	0	0	1	2	0	0	1	0	0	292	0	0	0	0	0	0	0	0	0	1	0	0	0	0	0	0	0	0	16	0	12	0	0
PF00644	PARP	Poly(ADP-ribose) polymerase catalytic domain	0	2	0	0	0	0	0	0	0	0	0	3	0	0	0	0	9	0	0	0	0	1	0	1	0	0	1	0	0	0	0	1	0	0	0	16	1	14	0	0
PF00645	zf-PARP	Poly(ADP-ribose) polymerase and DNA-Ligase Zn-finger region	0	0	0	0	0	0	0	0	0	0	0	0	0	0	0	0	0	0	0	0	0	0	0	0	0	0	0	0	0	0	0	0	0	0	0	2	0	3	0	0
PF00646	F-box	F-box domain	0	0	0	0	0	0	0	0	0	0	0	0	0	0	0	0	4	0	0	0	0	0	0	0	0	0	0	0	0	0	0	0	0	0	0	23	0	13	0	0
PF00647	EF1G	Elongation factor 1 gamma, conserved domain	1	0	0	0	0	0	0	0	0	0	0	0	0	0	0	0	17	0	0	0	0	0	0	0	0	0	0	0	0	0	0	0	0	0	0	1	0	1	0	0
PF00648	Peptidase_C2	Calpain family cysteine protease	0	0	1	0	1	0	0	0	0	0	0	0	0	2	1	0	76	0	0	0	0	0	0	0	0	0	0	0	0	0	0	0	0	0	0	16	0	13	0	0
PF00650	CRAL_TRIO	CRAL/TRIO domain	0	0	0	2	0	0	0.25	0	0	1	1	0	0	0	1	0	26	0	0	0	0	0	0	1	0	0	0	0	0	0	1	0	0	0	0	6	0	7	0	0
PF00651	BTB	BTB/POZ domain	0	0	0	0	0	0	0	0	0	0	0	0	0	0	0	0	8	0	0	0	0	0	0	0	0	0	0	0	0	0	0	0	0	0	0	67	0	37	0	0
PF00652	Ricin_B_lectin	Ricin-type beta-trefoil lectin domain	1	3	0	2	18	0	2.5	0	0	10	3	4	2	0	20	1	6	0	1	17	0	0	1	1	12	1	1	3	1	20	0	0	0	0	6	12	0	11	0	18
PF00653	BIR	Inhibitor of Apoptosis domain	0	0	0	0	0	0	0	0	0	0	0	0	0	0	0	0	0	0	0	0	0	0	0	0	0	0	0	0	0	0	0	0	0	0	0	16	0	6	0	0
PF00654	Voltage_CLC	Voltage gated chloride channel	22	39	22	15	24	9	13.75	12	13	21	36	28	26	8	16	11	19	2	8	25	8	5	35	28	10	22	13	51	3	21	3	12	2	2	10	21	15	18	2	22
PF00656	Peptidase_C14	Caspase domain	4	22	8	7	10	2	4.75	0	6	11	8	18	7	4	2	4	11	0	4	6	1	6	5	14	0	3	6	12	3	1	0	5	0	2	2	16	5	12	2	1
PF00657	Lipase_GDSL	GDSL-like Lipase/Acylhydrolase	4	46	11	9	37	4	8.25	3	4	22	25	45	17	2	23	13	18	0	3	29	3	15	16	12	5	9	16	22	4	24	0	11	0	0	6	9	16	5	1	23
PF00658	PABP	Poly-adenylate binding protein, unique domain	3	0	0	1	0	0	0.5	1	0	1	1	0	0	0	0	0	29	0	0	0	0	0	0	0	0	0	0	0	0	0	0	0	0	0	0	3	0	6	0	0
PF00659	POLO_box	POLO box duplicated region	3	0	0	0	0	0	0	0	0	0	1	0	0	0	0	0	44	0	0	0	0	0	0	0	0	0	0	0	0	0	0	0	0	0	0	7	0	5	0	0
PF00662	Oxidored_q1_N	NADH-Ubiquinone oxidoreductase (complex I), chain 5 N-terminus	9	16	7	7	7	3	2.5	0	3	4	12	13	5	1	6	4	4	0	2	3	4	4	5	10	1	4	6	5	4	2	1	5	0	0	2	5	5	0	1	6
PF00664	ABC_membrane	ABC transporter transmembrane region	74	117	59	52	104	20	31.75	18	17	72	131	94	57	36	75	32	93	3	14	82	25	14	67	83	39	35	25	103	14	78	6	26	5	3	30	42	41	27	7	84
PF00665	rve	Integrase core domain	148	171	91	101	121	66	73.5	41	57	130	211	117	76	67	106	73	76	9	45	102	69	28	78	147	50	84	64	95	52	86	27	48	18	11	41	85	53	26	36	90
PF00666	Cathelicidins	Cathelicidin	0	0	0	0	0	0	0	0	0	0	0	0	0	0	0	0	0	0	0	0	0	0	0	0	0	0	0	0	0	0	0	0	0	0	0	1	0	1	0	0
PF00667	FAD_binding_1	FAD binding domain	0	0	0	0	0	0	0	0	0	0	0	0	0	0	0	0	3	0	0	0	0	0	0	0	0	0	0	0	0	0	0	0	0	0	0	3	0	2	0	0
PF00668	Condensation	Condensation domain	24	25	21	31	52	10	20.5	11	7	54	45	18	22	17	39	12	7	5	12	58	8	1	16	43	10	11	3	23	4	35	0	2	7	5	9	14	4	8	4	40
PF00669	Flagellin_N	Bacterial flagellin N-terminal helical region	41	15	38	34	16	7	13.75	8	16	24	73	8	28	14	8	8	1	0	4	8	10	0	10	19	2	9	2	28	8	7	0	1	3	1	4	11	0	6	8	5
PF00670	AdoHcyase_NAD	S-adenosyl-L-homocysteine hydrolase, NAD binding domain	13	6	20	9	12	0	4.5	3	7	8	15	8	18	6	7	0	2	1	6	14	1	0	18	14	6	2	1	33	6	8	0	2	1	3	3	7	2	13	2	8
PF00672	HAMP	HAMP domain	75	86	37	36	54	15	20.5	2	15	50	129	78	24	16	40	26	28	0	8	38	24	26	24	43	17	33	30	49	8	36	1	21	0	3	7	23	26	7	5	42
PF00673	Ribosomal_L5_C	ribosomal L5P family C-terminus	24	47	33	24	32	15	13.5	12	12	15	42	33	19	16	16	13	25	1	8	24	19	5	28	35	7	13	20	30	7	22	2	12	6	1	3	11	21	11	2	21
PF00675	Peptidase_M16	Insulinase (Peptidase family M16)	19	81	34	30	54	7	21.75	20	22	38	56	60	30	23	40	24	32	7	14	45	14	14	41	51	12	20	25	65	11	34	3	19	5	4	7	34	29	20	3	44
PF00676	E1_dh	Dehydrogenase E1 component	9	10	8	11	15	3	5.25	1	5	12	12	15	7	5	12	5	2	0	4	16	3	2	14	18	7	5	1	21	3	10	0	3	1	1	5	13	2	9	2	12
PF00677	Lum_binding	Lumazine binding domain	10	33	21	19	23	4	8.5	5	7	18	24	31	19	12	14	12	12	2	5	13	6	8	17	24	6	10	12	19	6	14	0	11	2	3	2	6	8	4	2	15
PF00679	EFG_C	Elongation factor G C-terminus	54	100	76	67	91	15	39.5	31	39	73	111	95	75	40	63	38	47	10	25	72	23	15	96	95	30	41	37	129	33	58	5	30	7	10	24	42	45	42	16	68
PF00681	Plectin	Plectin repeat	0	0	0	0	0	0	0	0	0	0	0	0	0	0	0	0	0	0	0	0	0	0	0	0	0	0	0	0	0	0	0	0	0	0	0	41	0	33	0	0
PF00682	HMGL-like	HMGL-like	39	97	43	28	48	16	21.5	22	11	37	87	59	39	20	42	27	30	0	12	39	12	11	39	58	18	28	27	62	8	35	3	15	1	6	11	22	23	18	6	39
PF00683	TB	TB domain	0	0	0	0	0	0	0	0	0	0	0	0	0	0	0	0	0	0	0	0	0	0	0	0	0	0	0	0	0	0	0	0	0	0	0	7	0	7	0	0
PF00684	DnaJ_CXXCXGXG	DnaJ central domain (4 repeats)	10	15	8	10	14	3	2.5	1	4	2	13	14	9	5	12	4	26	1	4	13	4	4	9	14	5	6	10	19	5	9	0	2	2	0	2	7	4	7	1	10
PF00685	Sulfotransfer_1	Sulfotransferase domain	0	0	0	0	1	0	0	0	0	0	0	0	0	0	0	0	0	0	0	0	0	0	0	0	0	0	0	0	0	0	0	0	0	0	0	12	0	8	0	0
PF00686	CBM_20	Starch binding domain	7	21	9	4	8	3	4.25	2	2	10	13	25	7	2	7	6	42	0	0	6	5	8	11	7	0	5	9	13	1	4	1	8	0	0	1	9	10	4	0	7
PF00687	Ribosomal_L1	Ribosomal protein L1p/L10e family	41	63	44	35	48	26	25.5	16	18	42	67	50	45	20	36	22	22	3	9	42	15	5	49	48	17	30	32	60	9	24	3	16	10	3	10	25	25	26	5	38
PF00688	TGFb_propeptide	TGF-beta propeptide	0	0	0	0	0	0	0	0	0	0	0	0	0	0	0	0	0	0	0	0	0	0	0	0	0	0	0	0	0	0	0	0	0	0	0	8	0	8	0	1
PF00689	Cation_ATPase_C	Cation transporting ATPase, C-terminus	16	12	15	16	7	3	2	0	2	3	16	10	11	2	1	2	55	0	1	3	2	2	11	7	0	3	4	20	4	4	1	4	0	1	0	19	3	11	2	3
PF00690	Cation_ATPase_N	Cation transporter/ATPase, N-terminus	6	12	8	8	6	1	2	4	2	1	8	7	4	2	1	2	30	1	2	5	3	2	5	11	1	3	2	13	3	1	2	3	2	2	0	13	1	10	1	2
PF00691	OmpA	OmpA family	40	150	63	59	101	18	38	29	38	67	80	136	70	43	79	28	44	2	28	67	27	30	75	108	32	45	43	101	30	63	3	40	9	11	27	26	50	25	12	80
PF00692	dUTPase	dUTPase	11	46	32	27	25	7	13.25	6	17	23	25	36	21	15	19	5	22	2	12	17	7	4	23	37	8	12	14	32	8	12	0	12	3	2	5	12	15	8	4	18
PF00694	Aconitase_C	Aconitase C-terminal domain	11	19	16	5	10	4	6	5	5	10	12	15	8	2	9	3	7	0	1	9	2	4	1	13	2	4	6	14	3	5	0	5	0	0	0	6	5	6	0	11
PF00696	AA_kinase	Amino acid kinase family	79	161	93	60	96	25	36	21	28	70	148	126	82	30	64	41	60	4	22	90	23	20	80	103	32	50	42	131	26	68	3	35	4	6	26	37	44	29	14	93
PF00697	PRAI	N-(5'phosphoribosyl)anthranilate (PRA) isomerase	7	27	16	8	13	2	3.75	3	1	9	23	21	16	3	7	7	7	0	5	8	2	3	7	13	3	5	6	15	5	9	2	7	2	1	1	3	4	2	1	13
PF00698	Acyl_transf_1	Acyl transferase domain	12	42	30	16	21	10	12	12	8	18	28	26	22	11	19	16	16	1	6	18	7	5	27	24	4	18	16	47	5	17	1	10	2	2	6	17	18	11	5	18
PF00700	Flagellin_C	Bacterial flagellin C-terminal helical region	27	13	27	20	10	7	9.5	7	7	17	36	2	16	12	10	6	1	1	5	8	5	0	9	18	3	2	2	14	7	4	2	1	0	1	2	9	1	2	1	4
PF00701	DHDPS	Dihydrodipicolinate synthetase family	44	75	53	38	43	13	19.5	14	18	33	67	53	56	12	39	33	18	1	18	33	21	6	52	54	15	34	14	72	12	34	2	17	4	4	9	26	12	22	10	33
PF00702	Hydrolase	haloacid dehalogenase-like hydrolase	65	117	68	51	95	18	29	12	22	64	105	123	53	29	76	35	92	1	20	69	25	37	53	84	29	33	37	111	14	53	3	36	0	8	27	42	41	32	9	78
PF00703	Glyco_hydro_2	domain	26	105	27	16	60	13	14	5	8	30	69	98	33	7	46	19	39	1	5	48	13	31	41	44	16	26	33	86	7	40	0	23	1	0	13	26	34	12	4	52
PF00704	Glyco_hydro_18	Glycosyl hydrolases family 18	2	6	6	2	3	0	1.5	2	0	4	3	2	5	4	2	2	4	1	1	5	2	0	7	11	2	0	1	13	1	3	0	0	0	0	1	6	2	6	0	3
PF00705	PCNA_N	Proliferating cell nuclear antigen, N-terminal domain	2	0	0	1	0	0	0.25	0	0	1	0	0	0	0	0	0	7	0	0	0	0	0	0	0	0	0	0	0	0	0	0	0	0	0	0	1	0	1	0	0
PF00707	IF3_C	Translation initiation factor IF-3, C-terminal domain	15	32	32	18	21	10	10.25	4	12	15	42	29	24	9	11	11	13	1	5	15	11	4	21	29	6	12	13	34	9	10	3	9	5	2	8	9	8	10	3	17
PF00708	Acylphosphatase	Acylphosphatase	6	4	10	3	3	2	4.25	4	3	8	9	0	10	1	3	3	1	0	0	7	3	0	6	4	4	1	0	6	0	3	1	0	1	1	1	3	0	2	0	4
PF00709	Adenylsucc_synt	Adenylosuccinate synthetase	55	82	46	42	50	14	18.25	17	15	27	77	62	44	24	29	24	34	5	13	31	20	5	57	51	13	33	26	63	15	29	3	15	5	6	10	28	20	25	11	32
PF00710	Asparaginase	Asparaginase	20	51	43	19	20	7	12.75	13	10	21	43	43	46	12	18	14	23	2	9	24	8	4	51	42	12	20	11	85	5	21	2	12	3	3	15	16	14	18	1	29
PF00712	DNA_pol3_beta	DNA polymerase III beta subunit, N-terminal domain	11	34	23	14	27	7	14	5	12	32	31	23	17	5	16	10	14	2	4	15	6	5	16	23	5	6	9	18	9	15	2	11	3	1	7	5	5	8	3	16
PF00717	Peptidase_S24	Peptidase S24-like	31	45	25	17	47	5	15.75	7	11	40	43	49	25	9	45	11	21	1	7	39	7	10	25	32	12	16	9	36	12	28	1	10	1	3	11	21	13	9	5	26
PF00719	Pyrophosphatase	Inorganic pyrophosphatase	0	2	1	1	0	0	0.75	0	1	2	2	3	2	3	2	0	2	0	1	1	1	0	0	4	0	0	1	0	0	0	0	0	0	1	0	3	0	2	0	0
PF00722	Glyco_hydro_16	Glycosyl hydrolases family 16	6	16	16	10	25	3	6.75	4	2	18	16	14	7	9	11	2	5	0	2	21	5	1	14	26	9	6	2	17	4	16	1	2	0	2	13	1	3	3	2	23
PF00723	Glyco_hydro_15	Glycosyl hydrolases family 15	0	0	0	0	0	0	0.25	0	0	1	0	0	0	0	0	0	0	0	0	0	0	0	0	0	0	0	0	0	0	0	0	0	0	0	0	5	0	4	0	0
PF00724	Oxidored_FMN	NADH:flavin oxidoreductase / NADH oxidase family	7	11	18	15	15	1	6.5	7	10	8	8	6	15	10	9	5	35	3	8	8	3	0	23	13	6	3	3	33	8	16	4	1	1	5	5	4	2	9	2	6
PF00725	3HCDH	3-hydroxyacyl-CoA dehydrogenase, C-terminal domain	7	4	4	2	11	3	3.5	1	1	9	9	3	3	1	10	2	1	1	2	11	3	0	7	5	4	1	2	13	0	6	0	0	0	0	2	5	1	11	0	9
PF00728	Glyco_hydro_20	Glycosyl hydrolase family 20, catalytic domain	9	39	26	27	32	2	8	8	6	16	25	27	28	10	22	7	18	3	5	33	2	2	60	55	14	11	11	94	7	30	2	6	3	2	23	21	13	25	2	40
PF00730	HhH-GPD	HhH-GPD superfamily base excision DNA repair protein	11	34	21	15	27	4	10.75	10	7	22	40	30	19	7	18	9	14	2	4	23	3	6	24	31	7	11	7	41	6	21	0	8	2	2	7	8	8	6	1	25
PF00731	AIRC	AIR carboxylase	27	38	22	22	31	11	10.75	7	10	15	32	31	30	10	26	11	7	2	10	15	11	4	29	35	8	23	12	32	7	19	2	6	2	1	5	11	12	17	2	23
PF00732	GMC_oxred_N	GMC oxidoreductase	2	1	3	0	1	0	0.5	1	0	1	1	0	3	0	1	0	0	0	1	0	0	0	0	0	0	0	0	1	1	1	0	0	0	0	0	1	0	0	0	1
PF00733	Asn_synthase	Asparagine synthase	30	59	45	32	58	13	23.5	9	13	59	76	64	36	17	48	26	28	0	11	54	16	10	32	44	22	34	20	50	7	48	2	11	2	7	18	19	16	11	5	53
PF00735	Septin	Septin	6	7	9	2	5	0	2.5	2	3	5	13	6	5	4	3	1	23	1	3	3	1	0	3	5	1	3	1	7	2	2	0	2	2	0	1	11	1	18	1	4
PF00736	EF1_GNE	EF-1 guanine nucleotide exchange domain	1	0	1	1	0	0	0.25	1	0	0	0	0	0	0	0	0	10	0	0	0	0	0	0	0	0	0	0	0	0	0	0	0	0	0	0	2	0	2	0	0
PF00742	Homoserine_dh	Homoserine dehydrogenase	20	34	17	13	19	10	6.75	0	6	11	46	29	11	6	11	14	7	0	3	17	9	3	13	21	6	13	7	25	6	11	0	7	0	0	6	12	8	7	3	16
PF00743	FMO-like	Flavin-binding monooxygenase-like	0	0	1	0	0	0	0.25	0	0	1	2	2	0	0	1	0	0	0	0	1	0	0	0	1	0	0	1	3	0	0	0	0	0	0	0	8	0	3	0	2
PF00745	GlutR_dimer	Glutamyl-tRNAGlu reductase, dimerisation domain	4	2	1	0	0	1	0.5	1	0	0	3	0	1	1	0	1	0	0	0	0	0	0	0	1	0	1	0	1	0	0	0	0	0	0	0	1	0	0	0	0
PF00746	Gram_pos_anchor	Gram positive anchor	1	0	0	0	0	0	0.5	0	0	2	1	0	0	0	0	0	0	0	0	0	0	0	0	0	0	0	0	0	0	0	0	0	0	0	1	0	0	0	0	1
PF00748	Calpain_inhib	Calpain inhibitor	0	0	0	0	0	0	0	0	0	0	0	0	0	0	0	0	0	0	0	0	0	0	0	0	0	0	0	0	0	0	0	0	0	0	0	4	0	3	0	0
PF00749	tRNA-synt_1c	tRNA synthetases class I (E and Q), catalytic domain	58	113	86	70	82	32	37.75	29	32	58	125	92	65	43	65	41	41	7	18	72	32	10	84	89	23	47	44	128	20	52	3	22	6	5	20	47	47	39	14	77
PF00750	tRNA-synt_1d	tRNA synthetases class I (R)	26	37	35	20	36	6	12	6	6	30	44	42	30	13	26	7	27	0	7	27	13	5	32	35	11	11	17	44	10	18	2	7	1	6	11	23	20	14	8	24
PF00752	XPG_N	XPG N-terminal domain	0	0	0	0	0	0	0	0	0	0	0	0	0	0	0	0	6	0	0	0	0	0	0	0	0	0	0	0	0	0	0	0	0	0	0	2	0	1	0	0
PF00753	Lactamase_B	Metallo-beta-lactamase superfamily	99	143	124	76	126	34	52.5	31	44	101	168	123	109	55	81	45	48	6	36	95	37	25	101	132	38	46	41	158	40	72	4	28	9	9	28	46	37	40	19	85
PF00754	F5_F8_type_C	F5/8 type C domain	3	29	12	15	31	2	7.5	5	9	14	10	25	12	10	21	1	7	1	4	25	2	8	22	28	8	2	5	31	3	22	0	6	0	0	6	21	6	15	2	32
PF00755	Carn_acyltransf	Choline/Carnitine o-acyltransferase	0	0	0	0	0	0	0	0	0	0	0	0	0	0	0	0	0	0	0	0	0	0	0	0	0	0	0	0	0	0	0	0	0	0	0	15	0	13	0	0
PF00756	Esterase	Putative esterase	25	95	45	23	89	7	16.75	14	7	39	56	120	49	11	59	15	32	0	5	74	12	33	62	44	26	25	37	100	7	64	2	30	2	0	23	30	42	19	1	77
PF00757	Furin-like	Furin-like cysteine rich region	0	0	0	0	0	0	0	0	0	0	0	0	0	0	0	0	0	0	0	0	0	0	0	0	0	0	0	0	0	0	0	0	0	0	0	4	0	3	0	0
PF00759	Glyco_hydro_9	Glycosyl hydrolase family 9	12	16	6	5	22	2	1.5	0	0	4	28	26	4	9	5	6	3	0	0	6	8	2	5	38	3	10	5	15	1	7	1	3	0	5	2	9	8	1	0	15
PF00762	Ferrochelatase	Ferrochelatase	0	0	0	0	0	0	0	0	0	0	0	0	0	0	0	0	0	0	0	0	0	0	0	0	0	0	0	0	0	0	0	0	0	0	0	4	0	2	0	0
PF00763	THF_DHG_CYH	Tetrahydrofolate dehydrogenase/cyclohydrolase, catalytic domain	13	26	21	14	27	5	10.25	8	11	17	28	23	19	12	16	12	13	4	9	22	5	4	18	18	6	6	8	39	7	14	0	5	2	0	5	11	9	11	4	21
PF00764	Arginosuc_synth	Arginosuccinate synthase	45	44	28	19	29	11	11.75	11	5	20	75	48	24	12	18	20	12	0	7	26	25	4	16	22	10	20	13	33	4	16	1	7	0	3	8	22	17	7	7	28
PF00766	ETF_alpha	Electron transfer flavoprotein FAD-binding domain	4	22	5	7	20	3	5.5	4	4	11	11	21	12	5	15	3	8	1	2	13	2	3	20	15	8	8	10	30	4	16	0	4	2	3	6	5	8	7	2	18
PF00768	Peptidase_S11	D-alanyl-D-alanine carboxypeptidase	38	29	16	12	31	11	11.5	1	6	28	54	19	17	9	14	16	11	0	6	19	14	3	6	21	8	18	10	24	5	13	0	6	2	2	5	8	8	2	5	19
PF00769	ERM	Ezrin/radixin/moesin family	0	0	0	0	0	0	0	0	0	0	0	0	0	0	0	0	0	0	0	0	0	0	0	0	0	0	0	0	0	0	0	0	0	0	0	5	0	5	0	0
PF00771	FHIPEP	FHIPEP family	33	18	28	14	10	7	10	5	7	21	48	5	22	5	11	15	0	1	3	6	9	0	10	20	3	13	2	22	3	2	0	0	1	0	3	7	4	5	3	7
PF00772	DnaB	DnaB-like helicase N terminal domain	15	39	30	17	26	6	12.5	13	7	24	26	22	26	9	21	5	14	1	2	18	8	6	27	24	5	11	12	28	8	19	1	9	5	1	6	7	12	7	2	23
PF00773	RNB	RNB domain	35	47	29	24	37	16	16.75	13	11	27	57	41	29	17	28	17	25	2	8	36	11	4	38	48	10	27	16	56	6	29	2	10	3	3	7	27	27	15	5	25
PF00777	Glyco_transf_29	Glycosyltransferase family 29 (sialyltransferase)	0	0	0	0	0	0	0	0	0	0	0	0	0	0	0	0	0	0	0	0	0	0	0	0	0	0	0	0	0	0	0	0	0	0	0	12	0	11	0	0
PF00778	DIX	DIX domain	0	0	0	0	0	0	0	0	0	0	0	0	0	0	0	0	0	0	0	0	0	0	0	0	0	0	0	0	0	0	0	0	0	0	0	5	0	4	0	0
PF00779	BTK	BTK motif	0	0	0	0	0	0	0	0	0	0	0	0	0	0	0	0	5	0	0	0	0	0	0	0	0	0	0	0	0	0	0	0	0	0	0	3	0	0	0	0
PF00780	CNH	CNH domain	0	0	0	0	0	0	0	0	0	0	0	1	0	0	0	0	1	0	0	0	0	0	0	0	0	0	0	0	0	0	0	0	0	0	0	26	0	12	0	0
PF00781	DAGK_cat	Diacylglycerol kinase catalytic domain	20	52	27	13	33	3	9.25	6	7	21	39	32	18	4	22	8	22	1	2	23	6	8	21	19	8	11	20	31	4	21	0	8	3	2	8	23	12	10	2	25
PF00782	DSPc	Dual specificity phosphatase, catalytic domain	1	0	0	0	0	0	0.25	0	0	1	0	0	0	0	0	0	73	0	1	0	0	0	0	0	0	0	0	2	0	0	0	0	0	0	0	23	0	16	0	0
PF00784	MyTH4	MyTH4 domain	0	0	0	0	0	0	0	0	0	0	0	0	0	0	0	0	3	0	0	0	0	0	0	0	0	0	0	0	0	0	0	0	0	0	0	4	0	5	0	0
PF00786	PBD	P21-Rho-binding domain	0	0	0	0	0	0	0	0	0	0	0	0	0	0	0	0	0	0	0	0	0	0	0	0	0	0	0	0	0	0	0	0	0	0	0	10	0	7	0	0
PF00787	PX	PX domain	7	0	4	6	0	0	0	0	0	0	6	0	0	0	0	0	175	0	0	0	0	0	1	2	0	0	1	0	0	0	0	0	0	0	0	30	0	23	0	0
PF00788	RA	Ras association (RalGDS/AF-6) domain	0	0	0	0	0	0	0	0	0	0	0	0	0	0	0	0	0	0	0	0	0	0	0	0	0	0	0	0	0	0	0	0	0	0	0	23	0	17	0	0
PF00789	UBX	UBX domain	0	0	0	0	0	0	0	0	0	0	0	0	0	0	0	0	36	0	0	0	0	0	0	0	0	0	0	0	0	0	0	0	0	0	0	10	0	8	0	0
PF00790	VHS	VHS domain	0	0	0	0	0	0	0	0	0	0	0	0	0	0	0	0	9	0	0	0	0	0	0	0	0	0	0	0	0	0	0	0	0	0	0	11	0	14	0	0
PF00791	ZU5	ZU5 domain	0	0	0	0	0	0	0	0	0	0	0	0	0	0	0	0	0	0	0	0	0	0	0	0	0	0	0	0	0	0	0	0	0	0	0	4	0	4	0	0
PF00792	PI3K_C2	Phosphoinositide 3-kinase C2	0	0	0	0	0	0	0	0	0	0	0	0	0	0	0	0	5	0	0	0	0	0	0	0	0	0	0	0	0	0	0	0	0	0	0	7	0	4	0	0
PF00793	DAHP_synth_1	DAHP synthetase I family	54	93	45	37	57	18	25	25	21	36	86	70	53	15	35	27	28	2	13	43	18	8	63	63	18	28	28	87	16	42	1	14	4	4	12	36	26	24	9	49
PF00794	PI3K_rbd	PI3-kinase family, ras-binding domain	0	0	0	0	0	0	0	0	0	0	0	0	0	0	0	0	4	0	0	0	0	0	0	0	0	0	0	0	0	0	0	0	0	0	0	3	0	1	0	0
PF00795	CN_hydrolase	Carbon-nitrogen hydrolase	16	53	20	19	29	6	10	6	10	18	37	53	17	11	24	11	24	1	5	20	8	12	24	31	7	12	20	38	5	24	2	12	2	2	2	19	23	10	1	27
PF00797	Acetyltransf_2	N-acetyltransferase	0	1	0	0	0	0	0	0	0	0	0	1	0	0	0	0	0	0	0	0	0	0	0	0	0	0	0	0	0	0	0	0	0	0	0	1	0	2	0	0
PF00800	PDT	Prephenate dehydratase	26	22	8	5	16	5	7.75	7	0	19	40	24	8	4	15	14	12	0	2	12	9	4	6	14	7	13	11	20	3	15	0	8	0	1	5	9	7	2	1	16
PF00801	PKD	PKD domain	2	15	54	74	20	0	25	13	68	19	2	10	44	68	17	0	0	3	62	24	0	0	72	84	8	1	1	66	58	14	1	1	9	50	8	3	1	20	30	25
PF00804	Syntaxin	Syntaxin	0	0	0	0	0	0	0	0	0	0	0	0	0	0	0	0	0	0	0	0	0	0	0	0	0	0	0	0	0	0	0	0	0	0	0	7	0	7	0	0
PF00805	Pentapeptide	Pentapeptide repeats (8 copies)	3	20	5	2	4	0	2.25	1	3	5	2	11	6	2	2	0	11	1	0	3	0	5	3	11	1	0	5	7	1	4	0	5	0	1	1	5	5	2	2	1
PF00806	PUF	Pumilio-family RNA binding repeat	3	0	0	1	0	0	0	0	0	0	1	0	0	0	0	0	326	0	0	0	0	0	0	0	0	0	1	0	0	0	1	0	0	0	0	15	0	14	0	0
PF00808	CBFD_NFYB_HMF	Histone-like transcription factor (CBF/NF-Y) and archaeal histone	3	0	0	3	1	0	0.25	0	0	1	0	0	0	0	0	0	19	0	0	0	0	0	0	1	0	0	0	0	0	0	0	0	0	0	0	13	0	13	0	0
PF00809	Pterin_bind	Pterin binding enzyme	28	50	36	19	36	9	14	5	15	27	45	50	32	12	32	16	20	2	11	25	8	8	39	47	13	20	18	40	9	26	0	13	4	2	14	20	20	13	5	29
PF00810	ER_lumen_recept	ER lumen protein retaining receptor	1	0	0	1	0	0	0	0	0	0	0	0	0	0	0	0	15	0	0	0	0	0	0	0	0	0	0	0	0	0	0	0	0	0	0	3	0	3	0	0
PF00812	Ephrin	Ephrin	0	0	0	0	0	0	0	0	0	0	0	0	0	0	0	0	0	0	0	0	0	0	0	0	0	0	0	0	0	0	0	0	0	0	0	5	0	3	0	0
PF00813	FliP	FliP family	13	5	9	7	8	4	6	4	5	11	21	1	7	1	5	1	0	0	1	3	1	0	3	10	2	3	0	2	2	3	2	1	0	0	1	2	0	0	1	4
PF00814	Peptidase_M22	Glycoprotease family	39	68	49	44	48	10	24.5	21	18	49	69	60	46	29	33	27	31	4	12	53	10	8	60	59	15	24	19	78	17	36	5	22	6	7	12	25	22	25	6	51
PF00815	Histidinol_dh	Histidinol dehydrogenase	29	66	36	23	30	11	11	3	3	27	60	44	26	6	25	18	12	0	3	21	20	5	14	30	13	17	11	41	7	20	1	11	1	0	5	19	10	7	1	23
PF00816	Histone_HNS	H-NS histone family	0	0	0	0	0	1	0.25	0	0	0	0	0	0	0	0	0	0	0	0	0	0	0	0	0	0	0	0	0	0	0	0	0	0	0	0	0	0	0	0	0
PF00817	IMS	impB/mucB/samB family	45	77	38	28	55	17	22.25	22	10	40	69	57	37	17	36	26	29	2	10	44	12	11	38	49	23	28	18	60	11	33	1	22	3	3	18	26	21	15	8	46
PF00821	PEPCK	Phosphoenolpyruvate carboxykinase	0	2	0	6	6	0	1	0	0	4	1	3	0	0	6	0	0	0	0	3	0	0	1	21	5	0	0	3	1	6	0	0	0	0	3	7	0	4	1	8
PF00822	PMP22_Claudin	PMP-22/EMP/MP20/Claudin family	0	0	0	0	0	0	0	0	0	0	0	0	0	0	0	0	0	0	0	0	0	0	0	0	0	0	0	0	0	0	0	0	0	0	0	13	0	11	0	0
PF00823	PPE	PPE family	0	0	0	1	0	0	0.25	0	1	0	0	0	0	1	0	0	0	0	1	0	0	0	0	1	0	0	0	0	1	0	0	0	0	1	0	0	0	0	0	0
PF00825	Ribonuclease_P	Ribonuclease P	10	21	16	13	13	5	7	3	5	15	24	18	11	5	10	6	12	3	2	10	2	4	19	18	5	9	3	19	3	10	2	4	1	3	5	4	4	4	1	10
PF00827	Ribosomal_L15e	Ribosomal L15	3	1	1	1	0	0	0.5	1	0	1	1	0	2	1	0	0	8	0	0	0	0	0	0	2	0	0	2	0	0	0	0	1	0	0	0	0	0	0	0	0
PF00828	Ribosomal_L18e	Ribosomal protein L18e/L15	35	40	26	21	32	9	14.75	13	8	29	48	31	31	13	22	15	23	1	9	20	10	4	28	31	8	18	16	32	5	19	0	7	5	1	9	13	15	13	3	19
PF00829	Ribosomal_L21p	Ribosomal prokaryotic L21 protein	19	44	31	19	29	11	14.75	14	13	21	40	28	32	12	24	10	17	4	7	19	11	5	29	37	7	9	11	32	11	20	2	7	7	2	11	13	15	15	6	21
PF00830	Ribosomal_L28	Ribosomal L28 family	7	38	15	13	14	4	10	10	8	18	19	22	23	9	8	9	26	2	5	11	2	4	10	24	6	7	19	19	5	16	1	5	5	1	3	6	10	5	2	8
PF00831	Ribosomal_L29	Ribosomal L29 protein	19	33	23	16	22	12	12.25	8	7	22	33	22	24	12	15	11	35	3	5	14	10	4	18	24	5	9	16	23	12	11	2	7	3	3	4	14	14	6	1	14
PF00832	Ribosomal_L39	Ribosomal L39 protein	0	0	0	0	0	0	0	0	0	0	0	0	0	0	0	0	2	0	0	0	0	0	0	0	0	0	0	0	0	0	0	0	0	0	0	1	0	0	0	0
PF00833	Ribosomal_S17e	Ribosomal S17	1	0	1	1	0	0	0	0	0	0	1	0	0	0	0	0	8	0	0	1	0	0	0	1	0	0	0	0	0	0	0	0	0	0	0	1	0	2	0	0
PF00834	Ribul_P_3_epim	Ribulose-phosphate 3 epimerase family	36	47	38	27	31	15	20.25	14	17	35	61	37	34	15	19	19	13	4	8	28	15	4	31	39	10	18	14	51	10	23	1	9	3	1	5	19	15	13	2	20
PF00835	SNAP-25	SNAP-25 family	0	0	0	0	0	0	0	0	0	0	0	0	0	0	0	0	0	0	0	0	0	0	0	0	0	0	0	0	0	0	0	0	0	0	0	1	0	1	0	0
PF00836	Stathmin	Stathmin family	0	0	0	0	0	0	0	0	0	0	0	0	0	0	0	0	0	0	0	0	0	0	0	0	0	0	0	0	0	0	0	0	0	0	0	1	0	1	0	0
PF00837	T4_deiodinase	Iodothyronine deiodinase	0	0	0	1	0	0	0	0	0	0	0	0	0	0	0	0	0	0	1	0	0	0	0	1	0	0	0	0	0	0	0	0	0	0	0	0	0	0	0	0
PF00838	TCTP	Translationally controlled tumour protein	0	0	2	3	0	0	0	0	0	0	1	0	0	0	0	0	5	1	0	0	0	0	0	0	0	0	1	1	0	0	0	0	0	0	0	5	0	3	0	0
PF00839	Cys_rich_FGFR	Cysteine rich repeat	0	0	0	0	0	0	0	0	0	0	0	0	0	0	0	0	0	0	0	0	0	0	0	0	0	0	0	0	0	0	0	0	0	0	0	17	0	16	0	0
PF00842	Ala_racemase_C	Alanine racemase, C-terminal domain	10	25	16	15	16	4	8	4	4	20	26	23	15	6	18	7	8	0	5	16	4	4	23	21	7	5	6	31	2	13	3	4	0	3	4	11	5	7	1	11
PF00844	Gemini_coat	Geminivirus coat protein/nuclear export factor BR1 family	0	0	0	0	0	0	0	0	0	0	0	0	0	0	0	0	0	0	0	0	0	0	0	0	0	0	1	0	0	0	0	0	0	0	0	0	0	0	0	0
PF00847	AP2	AP2 domain	2	1	0	0	1	0	0.25	0	0	1	0	0	0	0	1	0	7	0	0	0	0	0	0	0	0	0	0	0	0	0	0	0	0	0	0	0	0	0	0	0
PF00849	PseudoU_synth_2	RNA pseudouridylate synthase	65	118	76	45	87	16	27.25	19	17	57	112	120	52	26	61	40	50	2	16	71	27	19	68	83	15	35	36	102	16	57	3	27	9	6	15	38	30	22	10	57
PF00850	Hist_deacetyl	Histone deacetylase domain	0	0	0	0	0	0	0	0	0	0	0	0	0	0	0	0	13	0	0	0	0	0	0	0	0	0	0	0	0	0	0	0	0	0	0	16	0	8	0	0
PF00852	Glyco_transf_10	Glycosyltransferase family 10 (fucosyltransferase)	0	0	4	2	0	0	1.25	1	1	3	2	1	6	1	0	0	13	0	1	1	0	0	2	4	0	0	0	2	1	0	0	0	1	0	1	4	0	4	0	1
PF00853	Runt	Runt domain	0	0	0	0	0	0	0	0	0	0	0	0	0	0	0	0	0	0	0	0	0	0	0	0	0	0	0	0	0	0	0	0	0	0	0	1	0	0	0	0
PF00854	PTR2	POT family	20	29	17	13	22	5	7.25	6	6	12	24	33	16	6	16	5	11	2	6	19	4	8	21	19	5	7	9	41	11	10	1	7	1	2	3	10	18	8	2	15
PF00855	PWWP	PWWP domain	0	0	0	0	0	0	0	0	0	0	0	0	0	0	0	0	14	0	0	0	0	0	0	0	0	0	0	0	0	0	0	0	0	0	0	17	0	7	0	0
PF00856	SET	SET domain	0	0	0	0	0	0	0	0	0	0	0	0	0	0	0	0	18	0	0	0	0	0	0	0	0	0	0	0	0	0	0	0	0	0	0	28	0	19	0	0
PF00857	Isochorismatase	Isochorismatase family	8	21	22	13	10	4	7.75	4	7	16	30	13	18	9	14	6	12	0	3	17	2	3	6	17	3	7	5	24	6	8	1	9	1	0	1	5	7	8	4	9
PF00858	ASC	Amiloride-sensitive sodium channel	0	0	0	0	0	0	0	0	0	0	0	0	0	0	0	0	0	0	0	0	0	0	0	0	0	0	0	0	0	0	0	0	0	0	0	5	0	4	0	0
PF00859	CTF_NFI	CTF/NF-I family transcription modulation region	0	0	0	0	0	0	0	0	0	0	0	0	0	0	0	0	0	0	0	0	0	0	0	0	0	0	0	0	0	0	0	0	0	0	0	7	0	2	0	0
PF00860	Xan_ur_permease	Permease family	58	67	49	42	39	21	23.75	12	19	43	97	45	40	23	28	26	21	3	12	35	15	7	48	56	17	39	22	65	13	25	6	13	3	1	10	35	23	19	7	31
PF00861	Ribosomal_L18p	Ribosomal L18p/L5e family	31	45	28	18	25	12	15.5	16	12	22	47	33	29	14	21	22	22	2	7	34	15	4	25	37	6	17	12	41	10	16	4	10	3	2	8	24	14	12	5	19
PF00863	Peptidase_C4	Peptidase family C4	1	0	3	0	0	0	0.75	2	0	1	0	0	1	1	0	0	32	1	0	0	0	0	1	1	0	0	0	0	0	0	0	0	0	0	0	0	0	0	0	0
PF00864	P2X_receptor	ATP P2X receptor	0	0	0	0	0	0	0	0	0	0	0	0	0	0	0	0	0	0	0	0	0	0	0	0	0	0	0	0	0	0	0	0	0	0	0	1	0	3	0	0
PF00867	XPG_I	XPG I-region	0	0	0	0	0	0	0	0	0	0	0	0	0	0	0	0	5	0	0	0	0	0	0	0	0	0	0	0	0	0	0	0	0	0	0	0	0	1	0	0
PF00868	Transglut_N	Transglutaminase family	0	0	0	0	0	0	0	0	0	0	0	0	0	0	0	0	0	0	0	0	0	0	0	0	0	0	0	0	0	0	0	0	0	0	0	1	0	3	0	0
PF00870	P53	P53 DNA-binding domain	0	0	0	0	0	0	0	0	0	0	0	0	0	0	0	0	0	0	0	0	0	0	0	0	0	0	0	0	0	0	0	0	0	0	0	1	0	1	0	0
PF00871	Acetate_kinase	Acetokinase family	50	98	68	54	79	17	31	24	25	58	97	86	68	25	45	41	38	7	17	68	26	6	94	70	26	49	34	124	22	54	8	30	11	7	21	37	37	26	10	49
PF00872	Transposase_mut	Transposase, Mutator family	58	41	92	55	53	41	50.75	59	39	64	64	28	85	26	47	31	14	32	23	60	33	6	77	66	28	29	8	100	35	45	7	16	38	7	23	28	19	47	24	48
PF00873	ACR_tran	AcrB/AcrD/AcrF family	162	285	253	180	233	83	96	70	77	154	309	238	236	82	175	126	80	16	51	214	67	17	247	302	99	131	101	349	47	173	15	58	21	20	69	120	96	107	26	184
PF00874	PRD	PRD domain	8	4	0	2	2	1	1	0	0	3	7	0	0	0	2	0	1	0	0	2	2	0	0	1	2	0	0	0	0	2	0	1	0	0	2	0	0	0	0	2
PF00875	DNA_photolyase	DNA photolyase	0	0	0	0	0	0	0	0	0	0	0	0	0	0	0	0	0	0	0	0	0	0	0	0	0	0	0	0	0	0	0	0	0	0	0	1	0	0	0	0
PF00876	Innexin	Innexin	0	0	0	0	0	0	0	0	0	0	0	0	0	0	0	0	0	0	0	0	0	0	0	0	0	0	0	0	0	0	0	0	0	0	0	1	0	0	0	0
PF00877	NLPC_P60	NlpC/P60 family	32	23	12	15	28	10	10.75	4	5	24	41	16	11	7	21	14	10	1	8	30	8	2	18	25	10	15	4	31	7	19	0	4	1	1	7	7	2	6	3	19
PF00878	CIMR	Cation-independent mannose-6-phosphate receptor repeat	0	0	0	0	0	0	0	0	0	0	0	0	0	0	0	0	0	0	0	0	0	0	0	0	0	0	0	0	0	0	0	0	0	0	0	18	0	4	0	0
PF00879	Defensin_propep	Defensin propeptide	0	0	0	0	0	0	0	0	0	0	0	0	0	0	0	0	0	0	0	0	0	0	1	0	0	0	0	0	0	0	0	0	0	0	0	0	0	0	0	0
PF00880	Nebulin	Nebulin repeat	0	0	0	0	0	0	0	0	0	0	0	0	0	0	0	0	0	0	0	0	0	0	0	0	0	0	0	0	0	0	0	0	0	0	0	4	0	3	0	0
PF00881	Nitroreductase	Nitroreductase family	66	128	90	48	85	28	38	24	31	69	103	82	70	27	74	40	56	4	23	67	36	15	78	78	39	26	23	113	20	68	4	25	9	6	31	32	28	25	17	74
PF00882	Zn_dep_PLPC	Zinc dependent phospholipase C	0	1	0	0	0	0	0.5	0	1	1	1	0	0	0	0	0	0	0	0	0	0	0	0	0	0	0	0	0	0	0	0	0	0	0	0	0	0	0	0	0
PF00883	Peptidase_M17	Cytosol aminopeptidase family, catalytic domain	0	7	10	12	6	0	1.75	1	4	2	1	0	9	2	2	1	1	0	5	3	0	0	9	11	0	0	0	13	7	1	0	0	0	0	0	4	0	4	5	2
PF00884	Sulfatase	Sulfatase	49	118	52	36	79	19	24.25	14	11	53	108	90	36	19	58	31	58	0	11	69	18	15	40	77	16	39	25	62	12	53	2	21	2	8	14	59	33	25	8	44
PF00885	DMRL_synthase	6,7-dimethyl-8-ribityllumazine synthase	10	33	17	16	14	3	7.5	4	8	15	21	19	13	7	11	10	7	2	6	14	1	4	9	16	2	11	9	19	7	10	0	4	3	1	3	9	9	7	3	11
PF00886	Ribosomal_S16	Ribosomal protein S16	22	43	31	20	23	10	13	7	9	26	36	27	24	7	23	16	11	2	5	15	7	4	17	21	5	11	11	26	7	13	3	9	4	1	8	7	9	8	3	16
PF00887	ACBP	Acyl CoA binding protein	0	0	0	0	0	0	0	0	0	0	0	0	0	0	0	0	5	0	0	0	0	0	0	0	0	0	0	0	0	0	0	0	0	0	0	6	0	7	0	0
PF00888	Cullin	Cullin family	8	0	1	0	0	0	0	0	0	0	3	0	0	0	0	0	60	0	0	0	0	0	0	0	0	0	0	0	0	0	0	0	0	0	0	18	0	26	0	0
PF00889	EF_TS	Elongation factor TS	29	62	38	24	41	22	20	23	8	27	62	49	45	16	28	20	16	2	6	28	16	4	37	44	8	25	22	60	10	24	2	10	5	4	6	19	20	25	3	26
PF00890	FAD_binding_2	FAD binding domain	101	186	131	89	116	36	52.5	37	41	96	172	158	119	45	97	71	66	8	28	114	34	19	115	157	48	68	70	199	31	83	8	39	11	6	35	76	68	46	19	102
PF00891	Methyltransf_2	O-methyltransferase	1	6	2	3	7	0	1	0	0	4	5	4	1	0	5	2	2	0	0	6	0	0	4	5	3	2	0	8	1	5	0	0	0	0	3	1	0	2	0	8
PF00892	EamA	EamA-like transporter family	87	165	119	100	134	32	55.25	41	46	102	159	149	107	53	87	47	91	9	30	111	31	37	137	139	41	53	56	191	28	95	8	44	14	4	42	66	64	53	12	106
PF00893	Multi_Drug_Res	Small Multidrug Resistance protein	10	14	7	5	9	5	3.5	3	4	2	11	14	9	3	6	2	7	0	4	5	3	3	9	15	3	2	4	13	2	4	0	5	0	2	3	1	4	3	1	5
PF00895	ATP-synt_8	ATP synthase protein 8	0	0	0	0	0	0	0	0	0	0	0	0	0	0	0	0	0	0	0	0	0	0	0	0	0	0	0	0	0	0	0	0	0	0	0	0	0	2	0	0
PF00899	ThiF	ThiF family	23	44	28	25	38	7	13.25	10	9	27	43	42	26	13	26	13	47	1	9	28	15	7	40	33	13	15	11	42	9	20	2	10	3	4	11	21	14	16	3	26
PF00900	Ribosomal_S4e	Ribosomal family S4e	1	1	1	3	2	1	0.5	1	0	0	1	0	1	0	0	0	6	0	0	0	0	0	0	5	0	0	0	0	0	0	0	0	0	0	0	2	0	2	0	0
PF00902	TatC	Sec-independent protein translocase protein (TatC)	22	41	31	22	15	7	10.5	10	12	13	33	24	20	8	12	7	20	1	8	12	2	5	22	30	7	9	11	28	9	13	1	6	1	0	4	10	11	7	3	13
PF00903	Glyoxalase	Glyoxalase/Bleomycin resistance protein/Dioxygenase superfamily	25	33	17	12	17	11	12	9	7	21	32	24	17	13	13	15	12	3	6	16	10	6	19	34	3	13	12	22	6	9	0	9	4	3	3	11	9	12	2	11
PF00905	Transpeptidase	Penicillin binding protein transpeptidase domain	104	140	95	78	131	28	37.75	15	28	80	173	130	84	41	82	50	46	8	25	90	35	20	95	126	36	73	37	170	35	77	3	30	4	5	29	56	46	29	10	80
PF00907	T-box	T-box	0	0	0	0	0	0	0	0	0	0	0	0	0	0	0	0	0	0	0	0	0	0	0	0	0	0	0	0	0	0	0	0	0	0	0	1	0	1	0	0
PF00908	dTDP_sugar_isom	dTDP-4-dehydrorhamnose 3,5-epimerase	17	53	33	28	32	6	15.75	9	11	37	43	38	33	8	26	17	21	2	6	31	9	6	32	41	15	8	14	31	10	20	2	19	1	4	9	5	5	3	1	19
PF00909	Ammonium_transp	Ammonium Transporter Family	25	70	15	9	31	9	6.75	3	1	14	61	58	11	5	31	15	50	0	1	22	8	5	13	15	12	23	27	21	0	22	2	16	0	0	5	17	27	3	0	35
PF00910	RNA_helicase	RNA helicase	3	12	8	5	8	0	1.25	1	0	4	11	14	3	1	4	2	9	0	1	5	0	3	1	5	2	3	3	6	3	4	0	2	0	0	1	0	4	2	0	3
PF00912	Transgly	Transglycosylase	52	94	63	40	50	25	29.5	17	25	51	107	82	54	23	35	38	38	3	17	47	16	11	52	58	15	28	32	65	18	32	3	22	7	4	11	21	26	10	6	40
PF00916	Sulfate_transp	Sulfate transporter family	10	33	6	16	21	4	6	3	4	13	30	27	8	7	15	12	12	0	5	15	4	4	12	26	12	14	10	28	3	18	0	6	1	1	5	18	12	11	3	17
PF00917	MATH	MATH domain	0	0	0	0	0	0	0	0	0	0	0	0	0	0	0	0	1	0	0	0	0	0	0	0	0	0	0	0	0	0	0	0	0	0	0	7	0	5	0	0
PF00919	UPF0004	Uncharacterized protein family UPF0004	38	86	52	38	58	15	29.25	26	23	53	80	54	55	22	43	27	35	7	21	44	22	12	46	59	17	30	24	66	14	33	2	24	4	5	15	21	25	19	6	39
PF00920	ILVD_EDD	Dehydratase family	42	36	43	26	38	14	18	7	9	42	68	44	40	16	26	28	17	1	6	31	18	5	32	48	16	26	17	48	5	26	1	12	0	1	15	23	14	18	6	39
PF00923	Transaldolase	Transaldolase	6	8	13	7	3	2	4.75	3	7	7	15	1	12	5	2	2	1	1	3	1	2	0	11	8	0	0	0	7	6	1	0	1	0	1	0	3	1	7	5	1
PF00924	MS_channel	Mechanosensitive ion channel	28	50	44	34	57	8	20.25	22	17	34	67	38	44	19	29	17	20	4	14	42	13	7	48	50	23	16	12	70	11	33	4	8	7	2	16	19	11	23	3	41
PF00925	GTP_cyclohydro2	GTP cyclohydrolase II	17	27	20	22	17	4	7	5	7	12	22	26	20	6	17	8	12	2	4	13	7	4	17	14	4	12	10	21	6	8	1	5	0	2	2	9	12	4	2	14
PF00926	DHBP_synthase	3,4-dihydroxy-2-butanone 4-phosphate synthase	12	37	11	9	20	7	8.75	4	6	18	24	20	13	3	16	9	10	2	4	16	11	3	14	20	3	13	12	23	8	13	1	8	1	0	5	10	8	6	1	20
PF00927	Transglut_C	Transglutaminase family, C-terminal ig like domain	0	0	0	0	0	0	0	0	0	0	0	0	0	0	0	0	0	0	0	0	0	0	0	0	0	0	0	0	0	0	0	0	0	0	0	2	0	4	0	0
PF00928	Adap_comp_sub	Adaptor complexes medium subunit family	5	0	3	3	0	0	0.5	1	0	1	4	0	0	0	0	0	48	0	0	0	0	0	0	1	0	0	1	0	0	0	0	1	0	0	0	11	0	14	0	0
PF00929	Exonuc_X-T	Exonuclease	32	78	37	19	44	9	20.25	10	13	49	52	52	31	11	51	10	28	3	12	45	6	9	33	36	14	16	17	47	12	41	3	14	3	5	9	25	15	20	6	41
PF00930	DPPIV_N	Dipeptidyl peptidase IV (DPP IV) N-terminal region	23	91	48	46	58	17	22.75	19	19	36	52	69	48	21	36	22	35	6	14	50	11	11	69	40	20	31	27	96	17	41	2	22	4	4	17	31	26	37	6	55
PF00931	NB-ARC	NB-ARC domain	0	1	2	0	1	0	0.25	0	0	1	1	0	1	0	1	0	1	1	0	2	0	0	0	1	1	0	0	1	0	1	0	0	0	0	1	1	0	0	0	1
PF00932	IF_tail	Intermediate filament tail domain	0	0	0	1	0	0	0	0	0	0	0	0	0	0	0	0	0	0	0	0	0	0	1	0	0	0	0	2	0	0	0	0	0	0	1	3	0	3	0	0
PF00933	Glyco_hydro_3	Glycosyl hydrolase family 3 N terminal domain	69	182	76	49	127	27	37.75	18	16	90	177	182	80	32	92	56	65	5	8	121	21	26	120	117	43	73	69	229	11	86	10	46	7	0	47	82	81	37	4	121
PF00935	Ribosomal_L44	Ribosomal protein L44	1	0	0	1	1	0	0.25	1	0	0	2	0	0	0	0	0	8	2	0	0	0	0	0	1	0	0	1	0	0	0	0	0	0	0	0	2	0	1	0	0
PF00936	BMC	BMC domain	1	0	0	0	0	0	0	0	0	0	4	0	0	0	0	0	0	0	0	0	0	0	0	0	0	1	0	0	0	0	0	0	0	0	0	0	0	0	0	0
PF00939	Na_sulph_symp	Sodium:sulfate symporter transmembrane region	42	61	34	18	35	21	13.25	4	3	25	78	50	38	4	26	30	14	0	0	24	13	7	25	28	7	24	17	51	4	15	3	15	0	0	7	23	21	14	2	34
PF00940	RNA_pol	DNA-dependent RNA polymerase	0	0	0	0	0	0	0	0	0	0	0	0	0	0	0	0	0	0	0	0	0	0	0	0	0	0	0	0	0	0	0	0	0	0	0	5	0	2	0	0
PF00941	FAD_binding_5	FAD binding domain in molybdopterin dehydrogenase	2	0	0	3	3	0	0.75	0	2	1	1	0	0	3	2	0	0	0	3	2	1	0	1	3	1	0	0	0	2	1	0	0	0	1	0	2	0	2	3	2
PF00942	CBM_3	Cellulose binding domain	0	2	1	0	1	0	0	0	0	0	0	2	2	0	0	0	0	0	0	0	0	0	0	2	0	0	1	1	0	0	0	1	0	0	0	0	0	0	0	1
PF00949	Peptidase_S7	Peptidase S7, Flavivirus NS3 serine protease	0	13	11	10	15	3	5.5	4	5	10	14	11	11	4	10	3	14	1	3	14	3	4	17	15	4	4	6	19	6	10	0	5	3	4	5	6	9	8	1	15
PF00950	ABC-3	ABC 3 transport family	9	11	14	10	11	4	6	3	4	13	19	4	8	7	8	3	1	0	4	11	0	0	9	14	6	5	1	15	3	7	0	0	1	1	3	1	1	3	3	9
PF00953	Glycos_transf_4	Glycosyl transferase family 4	20	62	33	38	41	9	18.75	14	14	38	42	47	22	15	36	11	35	2	8	40	5	7	30	37	19	17	11	40	22	31	3	9	1	3	8	11	14	15	7	28
PF00955	HCO3_cotransp	HCO3- transporter family	0	0	0	0	0	0	0	0	0	0	0	0	0	0	0	0	0	0	0	0	0	0	0	0	0	0	0	0	0	0	0	0	0	0	0	4	0	3	0	0
PF00956	NAP	Nucleosome assembly protein (NAP)	1	0	0	0	0	0	0	0	0	0	0	0	0	0	0	0	33	0	0	0	0	0	0	0	0	0	0	0	0	0	0	0	0	0	0	8	0	11	0	0
PF00957	Synaptobrevin	Synaptobrevin	1	0	0	0	0	0	0	0	0	0	1	0	1	1	0	0	48	0	0	0	0	0	0	0	0	0	0	0	0	0	0	0	0	0	0	8	0	9	0	0
PF00958	GMP_synt_C	GMP synthase C terminal domain	18	28	18	14	24	2	7.25	6	4	17	24	17	15	6	20	6	7	1	9	20	2	5	24	30	9	7	6	34	4	17	0	4	2	2	6	9	8	7	1	23
PF00959	Phage_lysozyme	Phage lysozyme	3	3	0	1	2	3	2	1	2	2	7	4	1	4	3	3	2	0	1	2	3	2	1	2	1	5	3	1	0	2	0	1	0	0	0	2	3	0	0	2
PF00961	LAGLIDADG_1	LAGLIDADG endonuclease	0	0	0	0	0	0	0.25	0	0	1	0	0	0	0	0	0	0	0	0	0	0	0	0	0	0	0	0	0	0	0	0	0	0	0	0	0	0	0	0	0
PF00962	A_deaminase	Adenosine/AMP deaminase	1	7	2	4	3	0	2	1	2	5	8	7	1	2	4	2	10	0	2	1	0	2	2	5	2	1	2	3	1	1	0	2	0	0	0	8	6	7	0	0
PF00963	Cohesin	Cohesin domain	2	1	1	0	1	0	0.5	0	1	1	3	1	1	1	0	0	0	0	0	1	0	0	2	1	0	0	0	1	1	1	0	0	0	0	2	0	0	0	0	1
PF00965	TIMP	Tissue inhibitor of metalloproteinase	0	0	0	0	0	0	0	0	0	0	0	0	0	0	0	0	0	0	0	0	0	0	0	0	0	0	0	0	0	0	0	0	0	0	0	6	0	3	0	0
PF00969	MHC_II_beta	Class II histocompatibility antigen, beta domain	0	0	0	0	0	0	0	0	0	0	0	0	0	0	0	0	0	0	0	0	0	0	0	0	0	0	0	0	0	0	0	0	0	0	0	12	0	12	0	0
PF00970	FAD_binding_6	Oxidoreductase FAD-binding domain	5	26	10	8	14	1	5.75	4	5	13	21	27	15	7	12	5	7	1	3	16	3	9	14	17	5	8	9	17	2	10	0	5	0	1	2	7	12	7	0	14
PF00975	Thioesterase	Thioesterase domain	0	1	2	2	3	0	1.75	0	2	5	2	0	1	2	1	0	0	0	1	1	0	0	2	4	0	0	0	0	2	1	0	0	0	0	0	4	0	2	2	1
PF00977	His_biosynth	Histidine biosynthesis protein	47	66	40	27	45	12	13.5	7	7	28	79	69	25	13	31	25	22	1	6	24	23	8	27	51	12	24	16	54	9	24	2	10	0	4	10	20	19	10	6	34
PF00982	Glyco_transf_20	Glycosyltransferase family 20	2	15	3	1	4	1	1.75	1	1	4	4	4	2	2	3	1	21	0	1	3	0	1	4	2	1	4	1	4	0	3	0	2	0	1	0	2	4	0	0	3
PF00984	UDPG_MGDP_dh	UDP-glucose/GDP-mannose dehydrogenase family, central domain	21	30	39	28	37	4	15.5	16	13	29	35	35	37	19	30	10	18	1	11	29	4	4	31	50	15	9	7	37	7	28	0	7	3	5	12	10	8	14	4	25
PF00986	DNA_gyraseB_C	DNA gyrase B subunit, carboxyl terminus	19	50	27	26	36	7	16.25	9	15	34	37	37	30	15	29	15	24	1	5	35	7	8	29	29	11	14	15	36	6	20	1	9	1	3	7	10	14	7	4	28
PF00988	CPSase_sm_chain	Carbamoyl-phosphate synthase small chain, CPSase domain	15	21	8	5	16	5	4.25	0	0	12	26	26	6	4	12	12	9	0	1	17	5	3	11	11	8	13	9	10	0	11	2	9	0	0	4	6	5	1	0	11
PF00989	PAS	PAS fold	5	3	7	4	10	4	4.75	1	4	10	6	3	2	1	7	0	2	0	1	11	0	0	3	6	5	2	0	5	2	8	0	1	0	0	4	14	0	8	0	8
PF00990	GGDEF	GGDEF domain	150	137	80	33	80	33	47.75	26	13	119	258	85	46	23	50	43	19	3	3	61	65	0	43	59	14	28	10	79	5	38	5	19	2	6	9	34	13	18	2	40
PF00992	Troponin	Troponin	0	0	0	0	0	0	0	0	0	0	0	0	0	0	0	0	0	0	0	0	0	0	0	0	0	0	0	0	0	0	0	0	0	0	0	2	0	5	0	0
PF00993	MHC_II_alpha	Class II histocompatibility antigen, alpha domain	0	0	0	0	0	0	0	0	0	0	0	0	0	0	0	0	0	0	0	0	0	0	0	0	0	0	0	0	0	0	0	0	0	0	0	7	0	9	0	0
PF00994	MoCF_biosynth	Probable molybdopterin binding domain	8	5	21	13	9	2	7.75	6	9	14	15	6	17	11	11	4	2	0	8	10	5	0	21	21	4	5	1	17	13	9	2	2	2	3	6	8	1	6	6	13
PF00995	Sec1	Sec1 family	1	0	0	0	0	0	0	0	0	0	0	0	0	0	0	0	93	0	0	0	0	0	0	0	0	0	0	0	0	0	0	0	0	0	0	19	0	17	0	0
PF00996	GDI	GDP dissociation inhibitor	12	1	14	13	8	3	3	3	0	6	6	0	4	0	1	3	37	4	0	0	4	0	2	7	0	2	6	1	0	1	1	7	0	0	1	6	0	6	0	0
PF00999	Na_H_Exchanger	Sodium/hydrogen exchanger family	44	118	129	64	65	18	32.5	33	24	55	95	98	102	30	47	35	60	6	25	60	21	12	87	95	25	40	42	119	18	55	1	19	10	4	18	43	41	39	9	53
PF01000	RNA_pol_A_bac	RNA polymerase Rpb3/RpoA insert domain	15	54	22	18	26	7	12.25	9	10	23	29	28	15	10	20	13	19	1	5	22	9	6	19	27	4	15	13	31	5	19	0	10	1	1	9	16	13	6	0	16
PF01007	IRK	Inward rectifier potassium channel	0	0	0	0	0	0	0	0	0	0	0	0	0	0	0	0	0	0	0	0	0	0	0	0	0	0	0	0	0	0	0	0	0	0	0	10	0	3	0	0
PF01008	IF-2B	Initiation factor 2 subunit family	9	3	13	7	5	1	1.75	1	4	1	12	0	6	2	3	5	7	0	3	1	2	0	7	5	0	2	0	9	3	2	1	0	0	2	0	7	0	12	1	1
PF01010	Oxidored_q1_C	NADH-Ubiquinone oxidoreductase (complex I), chain 5 C-terminus	0	1	0	1	0	0	0.25	0	0	1	0	1	0	0	1	1	0	0	0	0	0	0	0	0	0	1	0	0	0	0	0	0	0	0	0	0	0	0	0	0
PF01011	PQQ	PQQ enzyme repeat	0	7	8	2	2	0	1	2	2	0	1	3	6	1	2	1	1	0	0	2	1	1	3	7	2	0	1	6	0	1	0	1	0	0	2	2	2	1	0	0
PF01012	ETF	Electron transfer flavoprotein domain	26	59	26	25	46	11	14.75	8	12	28	56	53	28	15	35	25	18	2	5	34	22	11	62	45	15	25	25	72	10	33	4	18	3	6	7	31	29	15	2	43
PF01015	Ribosomal_S3Ae	Ribosomal S3Ae family	2	0	6	5	1	0	0.5	1	0	1	1	0	2	0	1	0	11	1	0	0	0	0	0	1	0	0	2	0	0	0	0	0	0	0	0	2	0	3	0	0
PF01016	Ribosomal_L27	Ribosomal L27 protein	28	34	25	19	25	7	14.5	22	10	19	37	24	25	10	18	16	10	4	8	16	10	4	22	29	7	10	13	23	5	14	1	7	7	2	5	11	11	5	3	18
PF01017	STAT_alpha	STAT protein, all-alpha domain	0	0	0	0	0	0	0	0	0	0	0	0	0	0	0	0	1	0	0	0	0	0	0	0	0	0	0	0	0	0	0	0	0	0	0	6	0	6	0	1
PF01018	GTP1_OBG	GTP1/OBG	18	30	30	19	27	4	11.5	13	8	21	29	23	30	10	20	6	11	3	6	21	7	4	30	32	8	16	10	42	4	13	0	7	5	2	8	6	10	6	1	19
PF01019	G_glu_transpept	Gamma-glutamyltranspeptidase	0	1	7	0	2	0	0.75	1	0	2	3	0	7	0	3	0	0	0	0	2	0	0	3	0	0	0	0	6	0	0	0	0	0	0	0	9	0	7	0	2
PF01020	Ribosomal_L40e	Ribosomal L40e family	0	0	0	0	0	0	0.5	2	0	0	1	0	0	0	0	0	1	0	0	0	0	0	0	0	0	0	0	0	0	0	0	0	0	0	0	1	0	1	0	0
PF01022	HTH_5	Bacterial regulatory protein, arsR family	22	26	30	20	19	9	11.25	7	10	19	42	17	14	11	10	14	7	1	5	12	7	2	11	17	6	10	3	16	6	11	4	3	2	0	7	7	2	5	1	14
PF01023	S_100	S-100/ICaBP type calcium binding domain	0	0	0	0	0	0	0	0	0	0	0	0	0	0	0	0	0	0	0	0	0	0	0	0	0	0	0	0	0	0	0	0	0	0	0	9	0	8	0	0
PF01025	GrpE	GrpE	27	52	34	17	38	5	14	17	10	24	57	30	34	14	26	12	20	3	7	22	12	4	30	32	10	16	10	32	5	14	4	13	6	2	8	12	11	10	7	18
PF01026	TatD_DNase	TatD related DNase	23	50	33	32	44	7	20.25	14	18	42	49	34	40	17	34	13	23	3	9	34	9	3	38	53	17	16	12	50	16	19	1	9	6	7	11	20	13	16	7	31
PF01027	UPF0005	Uncharacterised protein family UPF0005	4	24	17	11	8	0	3.75	0	6	9	9	15	10	3	5	1	43	0	3	7	4	4	4	12	2	5	6	7	4	6	0	6	1	0	1	9	4	8	0	9
PF01028	Topoisom_I	Eukaryotic DNA topoisomerase I, catalytic core	0	0	0	1	0	0	0	0	0	0	0	0	0	0	0	0	13	0	0	0	0	0	0	0	0	0	0	0	0	0	0	0	0	0	0	1	0	1	0	0
PF01029	NusB	NusB family	26	30	27	16	28	6	11.5	12	7	21	50	29	16	9	18	12	13	1	10	17	12	4	16	29	5	10	8	27	8	14	1	9	3	2	4	8	6	5	4	18
PF01030	Recep_L_domain	Receptor L domain	0	0	0	0	0	0	0	0	0	0	0	0	0	0	0	0	0	0	0	0	0	0	0	0	0	0	0	0	0	0	0	0	0	0	0	8	0	7	0	0
PF01031	Dynamin_M	Dynamin central region	13	0	7	4	0	0	0.25	0	0	1	5	0	2	2	0	0	42	3	0	0	2	0	1	0	0	0	0	0	0	0	0	1	0	0	0	6	0	6	0	0
PF01032	FecCD	FecCD transport family	36	70	39	17	34	11	15	9	13	27	53	51	23	10	24	13	30	0	7	25	9	7	39	35	14	19	26	72	7	27	0	7	2	2	6	22	17	16	5	31
PF01033	Somatomedin_B	Somatomedin B domain	0	0	0	0	0	0	0	0	0	0	0	0	0	0	0	0	0	0	0	0	0	0	0	0	0	0	0	0	0	0	0	0	0	0	0	0	0	1	0	0
PF01034	Syndecan	Syndecan domain	0	0	0	0	0	0	0	0	0	0	0	0	0	0	0	0	0	0	0	0	0	0	0	0	0	0	0	0	0	0	0	0	0	0	0	5	0	5	0	0
PF01035	DNA_binding_1	6-O-methylguanine DNA methyltransferase, DNA binding domain	13	30	16	9	20	7	9	7	6	16	29	22	12	4	16	8	11	2	3	18	4	4	24	23	6	5	13	28	6	10	0	7	4	2	6	7	8	2	3	17
PF01036	Bac_rhodopsin	Bacteriorhodopsin-like protein	0	0	0	0	0	0	0	0	0	0	0	0	0	0	0	0	0	0	0	0	0	0	1	0	0	0	0	1	0	0	0	0	0	0	1	0	0	0	0	0
PF01037	AsnC_trans_reg	AsnC family	12	45	9	10	28	8	9.5	6	6	18	40	41	13	6	19	14	18	2	4	19	11	11	10	16	8	12	11	20	3	11	1	15	2	0	7	10	17	5	0	17
PF01039	Carboxyl_trans	Carboxyl transferase domain	54	85	72	41	66	31	31.5	26	27	42	102	55	77	24	44	48	24	2	20	45	33	4	105	77	22	45	35	138	18	34	4	14	8	9	18	47	31	36	8	49
PF01040	UbiA	UbiA prenyltransferase family	9	27	24	15	18	3	9.75	6	9	21	21	28	19	12	14	6	16	2	3	17	1	8	20	29	7	8	8	29	6	12	0	9	2	2	6	7	8	15	0	11
PF01041	DegT_DnrJ_EryC1	DegT/DnrJ/EryC1/StrS aminotransferase family	100	256	202	187	213	23	91.25	47	106	189	177	271	162	120	157	47	87	19	71	157	43	31	155	255	68	66	57	192	70	122	3	46	25	23	52	53	54	53	43	145
PF01042	Ribonuc_L-PSP	Endoribonuclease L-PSP	20	38	28	17	34	5	11.75	10	10	22	51	42	24	13	19	9	14	2	8	27	3	8	24	25	6	12	9	39	6	13	2	8	1	2	6	12	9	7	3	17
PF01043	SecA_PP_bind	SecA preprotein cross-linking domain	10	22	23	16	25	4	8.5	8	5	17	24	20	22	10	13	8	6	2	4	18	7	3	18	22	6	11	8	34	8	15	1	3	3	3	7	6	7	5	2	16
PF01044	Vinculin	Vinculin family	0	0	0	0	0	0	0	0	0	0	0	0	0	0	0	0	0	0	0	0	0	0	0	0	0	0	0	0	0	0	0	0	0	0	0	10	0	6	0	0
PF01047	MarR	MarR family	26	57	25	30	39	12	20.25	14	18	37	50	34	31	18	27	24	15	2	11	23	7	5	20	44	9	14	9	46	7	22	3	10	3	3	15	8	8	10	3	30
PF01048	PNP_UDP_1	Phosphorylase superfamily	59	115	99	49	80	25	43	39	36	72	120	91	86	36	57	50	34	6	27	67	20	13	76	85	28	46	32	131	23	50	4	30	11	8	20	33	36	44	14	58
PF01049	Cadherin_C	Cadherin cytoplasmic region	0	0	0	0	0	0	0	0	0	0	0	0	0	0	0	0	0	0	0	0	0	0	0	0	0	0	0	0	0	0	0	0	0	0	0	7	0	4	0	0
PF01050	MannoseP_isomer	Mannose-6-phosphate isomerase	0	2	8	5	4	0	1	0	3	1	5	2	3	5	2	0	0	0	2	1	2	0	1	8	0	0	1	4	3	2	0	0	0	1	0	0	1	1	1	2
PF01051	Rep_3	Initiator Replication protein	3	15	6	3	4	3	4	2	2	9	11	6	5	2	4	3	6	1	1	3	1	1	3	5	1	4	1	7	2	1	0	1	2	0	0	0	1	2	1	1
PF01052	SpoA	Surface presentation of antigens (SPOA)	20	8	11	9	7	6	4.5	4	2	6	22	2	9	3	2	10	1	1	2	5	6	0	5	4	2	5	4	9	3	2	1	0	0	1	3	2	0	2	1	3
PF01053	Cys_Met_Meta_PP	Cys/Met metabolism PLP-dependent enzyme	104	195	75	84	122	30	42.5	19	32	89	198	201	77	37	91	54	62	5	23	89	47	32	91	145	37	72	64	136	23	89	5	42	5	7	31	62	65	30	8	112
PF01055	Glyco_hydro_31	Glycosyl hydrolases family 31	67	153	49	43	81	37	25.5	12	5	48	162	168	57	12	50	64	87	3	4	67	50	23	71	78	26	84	69	108	3	62	1	52	3	0	26	90	63	25	1	80
PF01056	Myc_N	Myc amino-terminal region	0	0	0	0	0	0	0	0	0	0	0	0	0	0	0	0	0	0	0	0	0	0	0	0	0	0	0	0	0	0	0	0	0	0	0	6	0	4	0	0
PF01057	Parvo_NS1	Parvovirus non-structural protein NS1	1	2	0	0	0	0	0.75	1	0	2	2	1	0	0	0	1	2	0	0	1	1	0	0	0	0	0	0	0	0	0	0	0	0	0	0	0	0	1	0	1
PF01058	Oxidored_q6	NADH ubiquinone oxidoreductase, 20 Kd subunit	13	14	3	1	4	5	2.25	0	0	4	18	19	4	3	3	3	7	0	0	5	4	4	4	5	1	7	6	5	0	3	0	4	0	0	0	7	7	2	0	3
PF01059	Oxidored_q5_N	NADH-ubiquinone oxidoreductase chain 4, amino terminus	0	0	0	0	0	0	0	0	0	0	0	0	0	0	0	0	0	0	0	0	0	0	0	0	0	0	0	1	0	0	0	0	0	0	0	0	0	0	0	0
PF01061	ABC2_membrane	ABC-2 type transporter	21	52	23	30	45	9	16	8	11	36	48	46	18	13	30	25	23	1	8	40	10	17	31	48	10	24	24	33	10	39	1	9	0	1	11	17	26	6	3	35
PF01063	Aminotran_4	Aminotransferase class IV	10	24	20	14	18	2	6	3	6	13	19	19	17	11	13	6	9	2	6	10	4	5	12	17	8	5	10	26	7	12	1	9	3	3	6	7	11	7	1	19
PF01064	Activin_recp	Activin types I and II receptor domain	0	0	0	0	0	0	0	0	0	0	0	0	0	0	0	0	0	0	0	0	0	0	0	0	0	0	0	0	0	0	0	0	0	0	0	3	0	3	0	0
PF01066	CDP-OH_P_transf	CDP-alcohol phosphatidyltransferase	19	46	26	19	29	5	12	9	10	24	26	41	27	13	25	12	31	3	8	25	9	9	22	32	7	14	11	38	7	17	3	9	3	3	7	11	15	15	6	17
PF01067	Calpain_III	Calpain large subunit, domain III	0	0	0	0	0	0	0	0	0	0	0	0	0	0	0	0	3	0	0	0	0	0	0	0	0	0	0	0	0	0	0	0	0	0	0	11	0	11	0	0
PF01068	DNA_ligase_A_M	ATP dependent DNA ligase domain	0	7	1	4	2	0	1	0	2	2	0	3	0	0	0	0	10	0	0	1	0	1	0	2	0	0	1	0	1	1	0	1	0	0	0	3	1	2	0	0
PF01070	FMN_dh	FMN-dependent dehydrogenase	13	11	10	11	15	2	3.5	3	5	4	12	11	5	10	7	3	6	1	5	8	6	3	15	16	4	9	5	33	6	8	2	4	0	3	1	7	7	7	2	14
PF01071	GARS_A	Phosphoribosylglycinamide synthetase, ATP-grasp (A) domain	29	46	32	19	38	6	10.25	6	9	20	37	42	30	9	23	11	12	3	4	24	7	6	28	33	10	22	11	45	10	26	0	7	1	3	9	18	16	13	2	32
PF01073	3Beta_HSD	3-beta hydroxysteroid dehydrogenase/isomerase family	48	120	72	84	92	20	46.75	16	42	109	89	110	72	46	69	22	45	4	24	69	21	23	67	110	18	20	30	91	30	53	1	29	10	9	23	31	30	20	8	63
PF01074	Glyco_hydro_38	Glycosyl hydrolases family 38 N-terminal domain	0	1	0	0	3	0	0.5	0	0	2	0	0	0	0	1	0	2	0	0	1	0	0	2	6	1	0	0	2	1	3	0	0	0	0	0	8	0	9	0	1
PF01075	Glyco_transf_9	Glycosyltransferase family 9 (heptosyltransferase)	7	18	11	15	21	3	7.5	3	4	20	10	21	16	5	16	4	6	1	6	14	3	5	13	10	6	5	4	23	4	18	0	5	1	1	6	5	7	7	1	13
PF01076	Mob_Pre	Plasmid recombination enzyme	6	12	6	6	16	0	5.75	0	1	22	11	8	8	3	12	1	4	0	1	16	4	1	3	14	7	7	1	9	0	14	0	2	0	0	6	4	1	1	0	11
PF01077	NIR_SIR	Nitrite and sulphite reductase 4Fe-4S domain	0	0	1	0	0	0	0.25	0	0	1	0	1	1	1	0	0	0	0	0	0	0	0	1	2	0	0	0	0	0	0	1	0	0	0	0	0	0	0	0	0
PF01078	Mg_chelatase	Magnesium chelatase, subunit ChlI	37	43	40	28	36	12	14.75	13	13	21	52	37	40	16	23	15	24	0	7	28	14	4	47	52	9	16	14	59	6	31	1	6	2	4	5	25	18	15	6	39
PF01079	Hint	Hint module	0	0	0	1	0	0	0.25	1	0	0	0	0	0	0	0	0	0	0	0	0	0	0	0	0	0	0	0	1	0	0	0	0	0	0	0	3	0	3	0	0
PF01080	Presenilin	Presenilin	0	0	0	0	0	0	0	0	0	0	0	0	0	0	0	0	0	0	0	0	0	0	0	0	0	0	0	0	0	0	0	0	0	0	0	2	0	5	0	0
PF01081	Aldolase	KDPG and KHG aldolase	11	24	12	3	22	1	5.5	8	0	13	18	21	9	2	12	4	6	0	0	13	6	3	8	10	5	6	8	15	0	12	0	5	2	0	7	11	6	2	0	20
PF01082	Cu2_monooxygen	Copper type II ascorbate-dependent monooxygenase, N-terminal domain	0	0	0	0	0	0	0	0	0	0	0	0	0	0	0	0	0	0	0	0	0	0	0	0	0	0	0	0	0	0	0	0	0	0	0	2	0	1	0	0
PF01083	Cutinase	Cutinase	1	2	1	0	2	0	1	2	0	2	2	1	0	1	2	1	1	0	0	2	0	0	0	0	1	1	1	3	0	0	0	0	0	0	0	0	0	0	0	1
PF01084	Ribosomal_S18	Ribosomal protein S18	16	39	19	16	23	10	11.75	14	6	17	29	27	16	12	13	13	18	1	6	14	11	6	20	22	4	11	17	24	5	11	0	9	4	2	3	10	12	8	4	16
PF01085	HH_signal	Hedgehog amino-terminal signalling domain	0	0	0	0	0	0	0	0	0	0	0	0	0	0	0	0	0	0	0	0	0	0	0	0	0	0	0	0	0	0	0	0	0	0	0	2	0	3	0	0
PF01086	Clathrin_lg_ch	Clathrin light chain	2	0	3	1	0	0	1	3	0	1	1	0	0	0	1	0	8	0	0	0	1	0	1	1	0	0	4	0	0	0	0	0	0	0	0	3	0	2	0	0
PF01087	GalP_UDP_transf	Galactose-1-phosphate uridyl transferase, N-terminal domain	5	5	8	3	0	2	2.25	2	1	4	13	0	5	1	2	1	0	0	1	1	1	0	3	3	0	3	0	3	2	0	0	0	0	0	0	0	0	1	1	0
PF01088	Peptidase_C12	Ubiquitin carboxyl-terminal hydrolase, family 1	0	0	0	0	0	0	0	0	0	0	0	0	0	0	0	0	12	0	0	0	0	0	0	0	0	0	0	0	0	0	0	0	0	0	0	4	0	4	0	0
PF01090	Ribosomal_S19e	Ribosomal protein S19e	2	0	2	4	1	0	0.25	0	0	1	1	0	0	0	1	0	8	0	0	0	0	0	0	1	0	0	0	0	0	0	0	0	0	0	0	1	0	1	0	0
PF01091	PTN_MK_C	PTN/MK heparin-binding protein family, C-terminal domain	0	0	0	0	0	0	0	0	0	0	0	0	0	0	0	0	0	0	0	0	0	0	0	0	0	0	0	0	0	0	0	0	0	0	0	3	0	1	0	0
PF01092	Ribosomal_S6e	Ribosomal protein S6e	1	0	5	1	1	0	0.25	1	0	0	2	0	2	2	1	0	6	0	0	0	0	0	0	1	0	0	0	0	0	0	0	0	0	0	0	0	0	0	0	0
PF01093	Clusterin	Clusterin	0	0	0	0	0	0	0	0	0	0	0	0	0	0	0	0	0	0	0	0	0	0	0	0	0	0	0	0	0	0	0	0	0	0	0	1	0	2	0	0
PF01094	ANF_receptor	Receptor family ligand binding region	6	2	19	8	7	1	4.25	4	5	7	5	2	11	6	8	2	2	0	3	5	3	0	9	13	4	1	1	15	5	6	0	0	0	2	1	1	0	3	4	7
PF01095	Pectinesterase	Pectinesterase	18	55	12	12	20	8	6.25	2	1	14	37	55	14	1	17	15	18	0	2	19	15	8	12	8	3	23	14	22	4	10	1	12	0	1	3	16	16	2	1	16
PF01096	TFIIS_C	Transcription factor S-II (TFIIS)	1	0	0	0	0	0	0	0	0	0	0	0	0	0	0	0	5	0	0	0	0	0	0	0	0	0	0	0	0	0	0	0	0	0	0	6	0	7	0	0
PF01098	FTSW_RODA_SPOVE	Cell cycle protein	66	125	88	58	79	15	33	26	30	61	134	97	82	38	61	25	53	5	21	59	26	10	95	96	30	48	31	97	23	54	6	22	7	4	22	29	28	32	12	55
PF01099	Uteroglobin	Uteroglobin family	0	0	0	0	0	0	0	0	0	0	0	0	0	0	0	0	0	0	0	0	0	0	0	0	0	0	0	0	0	0	0	0	0	0	0	1	0	1	0	0
PF01101	HMG14_17	HMG14 and HMG17	0	0	0	0	0	0	0	0	0	0	0	0	0	0	0	0	0	0	0	0	0	0	0	0	0	0	0	0	0	0	0	0	0	0	0	6	0	5	0	0
PF01102	Glycophorin_A	Glycophorin A	0	0	0	0	0	0	0.25	0	1	0	0	0	0	0	0	0	0	0	0	0	0	0	0	0	0	0	0	2	0	0	0	0	0	0	0	0	0	0	0	0
PF01103	Bac_surface_Ag	Surface antigen	18	71	58	37	47	8	18	19	13	32	43	57	51	23	27	12	29	2	20	38	9	8	56	53	21	26	23	70	14	37	1	19	5	5	14	18	23	20	6	36
PF01105	EMP24_GP25L	emp24/gp25L/p24 family/GOLD	0	0	0	1	0	0	0	0	0	0	0	0	0	0	0	0	26	0	0	0	0	0	0	0	0	0	0	0	0	0	0	0	0	0	0	10	0	10	0	0
PF01106	NifU	NifU-like domain	0	3	8	10	10	1	6	1	6	16	2	1	6	6	9	0	2	1	2	11	0	0	11	12	3	0	0	12	1	5	1	0	3	1	3	2	1	4	1	5
PF01108	Tissue_fac	Tissue factor	0	0	6	2	0	0	1	4	0	0	0	0	0	0	1	0	0	0	0	0	0	0	6	3	1	0	0	8	1	1	0	0	1	0	1	9	0	12	0	0
PF01111	CKS	Cyclin-dependent kinase regulatory subunit	0	0	0	0	0	0	0	0	0	0	0	0	0	0	0	0	5	0	0	0	0	0	0	0	0	0	0	0	0	0	0	0	0	0	0	1	0	1	0	0
PF01112	Asparaginase_2	Asparaginase	0	0	0	0	0	0	0	0	0	0	0	0	0	0	0	0	0	0	0	0	0	0	0	0	0	0	0	0	0	0	0	0	0	0	0	6	0	5	0	0
PF01113	DapB_N	Dihydrodipicolinate reductase, N-terminus	23	42	26	26	22	7	11.5	7	9	23	35	36	17	8	15	17	16	2	7	19	7	4	20	19	8	8	7	29	3	16	1	12	2	1	7	10	13	9	3	15
PF01115	F_actin_cap_B	F-actin capping protein, beta subunit	2	0	1	0	1	0	0	0	0	0	3	0	0	0	0	0	18	0	0	0	0	0	0	1	0	0	0	0	0	0	1	0	0	0	0	2	0	4	0	0
PF01116	F_bP_aldolase	Fructose-bisphosphate aldolase class-II	51	83	62	60	46	26	30.5	23	21	52	110	69	55	31	43	32	32	6	16	41	28	4	57	74	14	37	33	84	14	36	3	15	7	3	14	28	34	21	12	39
PF01117	Aerolysin	Aerolysin toxin	0	0	0	1	0	0	0	0	0	0	0	0	0	0	0	0	0	0	0	0	0	0	0	0	0	0	0	0	0	0	0	0	0	0	0	0	0	0	0	0
PF01118	Semialdhyde_dh	Semialdehyde dehydrogenase, NAD binding domain	34	82	45	34	48	17	19.75	12	11	39	84	72	53	19	36	29	31	0	10	44	22	12	40	46	16	23	21	61	12	38	3	20	3	5	9	25	16	16	3	37
PF01119	DNA_mis_repair	DNA mismatch repair protein, C-terminal domain	18	31	19	12	24	2	7.25	8	4	15	28	28	17	11	15	8	11	1	5	17	4	4	16	23	9	9	8	33	4	14	1	9	1	1	5	7	8	5	2	15
PF01120	Alpha_L_fucos	Alpha-L-fucosidase	13	49	46	25	30	6	16.25	18	16	25	35	55	47	20	24	8	22	4	15	26	10	7	57	46	10	14	16	102	13	23	2	11	3	2	8	15	26	25	3	37
PF01121	CoaE	Dephospho-CoA kinase	22	36	24	13	33	3	11.25	10	8	24	27	28	19	8	21	6	19	1	6	22	5	4	21	24	10	11	11	36	7	16	2	9	5	2	7	9	6	15	4	21
PF01122	Cobalamin_bind	Eukaryotic cobalamin-binding protein	0	0	0	0	0	0	0	0	0	0	0	0	0	0	0	0	0	0	0	0	0	0	0	0	0	0	0	0	0	0	0	0	0	0	0	11	0	12	0	0
PF01124	MAPEG	MAPEG family	0	0	0	0	0	0	0	0	0	0	0	0	0	0	0	0	0	0	0	0	0	0	0	0	0	0	0	0	0	0	0	0	0	0	0	6	0	7	0	0
PF01125	G10	G10 protein	0	0	0	0	0	0	0	0	0	0	0	0	0	0	0	0	3	0	0	0	0	0	0	0	0	0	0	0	0	0	0	0	0	0	0	1	0	1	0	0
PF01126	Heme_oxygenase	Heme oxygenase	0	0	0	0	0	0	0	0	0	0	0	0	0	0	0	0	0	0	0	0	0	0	0	0	0	0	0	0	0	0	0	0	0	0	0	5	0	3	0	0
PF01127	Sdh_cyt	Succinate dehydrogenase/Fumarate reductase transmembrane subunit	4	3	0	0	1	1	0.25	0	0	0	3	3	1	1	0	0	0	0	1	0	1	0	0	1	0	1	0	2	0	0	0	0	0	0	0	1	0	1	0	0
PF01128	IspD	Uncharacterized protein family UPF0007	41	99	42	34	57	13	24.75	11	26	49	69	79	39	22	46	25	39	3	20	53	16	8	31	58	18	25	19	65	23	29	6	18	1	5	13	22	22	12	15	25
PF01129	ART	NAD:arginine ADP-ribosyltransferase	0	0	0	0	0	0	0.25	1	0	0	0	0	0	0	0	0	5	0	0	0	0	0	0	0	0	0	0	0	0	0	0	0	0	0	0	0	0	0	0	0
PF01130	CD36	CD36 family	0	0	0	0	0	0	0	0	0	0	0	0	0	0	0	0	0	0	0	0	0	0	0	0	0	0	0	0	0	0	0	0	0	0	0	6	0	7	0	0
PF01131	Topoisom_bac	DNA topoisomerase	84	146	135	63	117	31	40.25	30	23	77	159	137	90	27	64	50	87	6	20	101	42	14	105	102	39	70	41	132	21	68	5	33	7	9	35	60	50	40	9	83
PF01132	EFP	Elongation factor P (EF-P) OB domain	20	27	22	14	23	6	8.75	6	4	19	32	20	20	7	13	5	4	0	4	15	4	4	15	19	7	7	11	22	4	11	1	5	2	2	6	8	7	4	4	13
PF01133	ER	Enhancer of rudimentary	0	0	0	0	0	0	0	0	0	0	0	0	0	0	0	0	0	0	0	0	0	0	0	0	0	0	0	0	0	0	0	0	0	0	0	1	0	1	0	0
PF01134	GIDA	Glucose inhibited division protein A	98	141	143	78	101	22	50	42	37	99	145	111	119	44	79	50	49	12	27	93	34	12	110	117	39	64	36	167	35	68	4	39	21	8	22	48	39	53	20	77
PF01135	PCMT	Protein-L-isoaspartate(D-aspartate) O-methyltransferase (PCMT)	4	27	15	12	17	1	7.75	6	7	17	21	13	13	5	20	5	19	2	7	19	4	4	15	18	9	3	7	22	6	15	1	5	2	1	5	6	7	9	5	12
PF01136	Peptidase_U32	Peptidase family U32	44	74	39	35	66	21	22	15	14	38	95	69	36	13	37	26	19	5	15	41	20	8	55	68	20	38	18	76	16	33	5	13	6	4	15	24	26	26	4	43
PF01137	RTC	RNA 3'-terminal phosphate cyclase	0	0	0	0	0	0	0	0	0	0	0	0	0	0	0	0	2	0	0	0	0	0	0	0	0	0	0	0	0	0	0	0	0	0	0	4	0	2	0	0
PF01138	RNase_PH	3' exoribonuclease family, domain 1	25	60	33	28	39	14	15	14	9	23	55	49	30	16	35	18	19	2	11	27	18	9	34	45	11	21	24	63	11	31	1	10	5	2	10	23	27	22	4	32
PF01139	UPF0027	Uncharacterized protein family UPF0027	23	12	25	25	14	5	10.5	7	13	17	12	9	15	11	12	6	3	0	6	9	1	1	17	17	2	8	2	27	3	5	1	2	1	1	3	2	3	7	1	7
PF01142	TruD	tRNA pseudouridine synthase D (TruD)	0	0	0	0	0	0	0	0	0	0	0	0	0	0	0	0	7	0	0	0	0	0	0	0	0	0	0	0	0	0	0	0	0	0	0	1	0	0	0	0
PF01144	CoA_trans	Coenzyme A transferase	7	15	16	14	22	6	12.25	10	12	21	14	8	25	12	17	5	5	3	13	25	1	0	39	26	11	5	3	48	8	16	1	2	2	1	8	6	2	10	5	15
PF01145	Band_7	SPFH domain / Band 7 family	30	71	48	42	47	8	20	16	16	40	49	57	35	16	34	20	26	2	15	35	15	12	38	47	17	22	17	61	10	21	4	14	4	5	14	20	21	21	9	33
PF01146	Caveolin	Caveolin	0	0	0	0	0	0	0	0	0	0	0	0	0	0	0	0	0	0	0	0	0	0	0	0	0	0	0	0	0	0	0	0	0	0	0	6	0	2	0	0
PF01148	CTP_transf_1	Cytidylyltransferase family	13	25	20	14	29	3	7.5	8	3	16	28	26	20	9	20	5	19	1	6	14	4	4	18	24	6	5	5	25	8	18	1	6	0	3	3	11	11	10	1	16
PF01149	Fapy_DNA_glyco	Formamidopyrimidine-DNA glycosylase N-terminal domain	3	1	2	2	1	1	0.25	0	0	0	3	0	1	0	0	1	0	0	1	0	1	0	0	0	0	0	0	1	1	0	0	0	0	0	0	0	0	0	0	0
PF01150	GDA1_CD39	GDA1/CD39 (nucleoside phosphatase) family	0	0	0	0	0	0	0	0	0	0	0	0	0	0	0	0	1	0	0	0	0	0	0	0	0	0	0	0	0	0	0	0	0	0	0	12	0	9	0	0
PF01151	ELO	GNS1/SUR4 family	0	0	0	0	0	0	0	0	0	0	0	0	1	0	0	0	0	0	0	0	0	0	0	0	0	0	0	0	0	0	0	0	0	0	0	5	0	3	0	0
PF01153	Glypican	Glypican	0	0	0	0	0	0	0	0	0	0	0	0	0	0	0	0	1	0	0	0	0	0	0	0	0	0	0	0	0	0	0	0	0	0	0	5	0	5	0	0
PF01154	HMG_CoA_synt_N	Hydroxymethylglutaryl-coenzyme A synthase N terminal	0	0	0	0	0	0	0	0	0	0	0	0	0	0	0	0	0	0	0	0	0	0	0	0	0	0	0	0	0	0	0	0	0	0	0	2	0	2	0	0
PF01155	HypA	Hydrogenase expression/synthesis hypA family	8	1	14	3	2	2	3.5	7	2	3	10	2	11	2	0	2	1	2	1	4	1	0	10	8	0	0	0	14	2	0	0	0	1	0	1	0	0	6	1	2
PF01156	IU_nuc_hydro	Inosine-uridine preferring nucleoside hydrolase	0	3	2	4	5	0	1.25	2	2	1	2	5	3	2	3	0	7	0	2	3	0	1	8	8	0	2	0	15	1	2	0	0	0	0	0	1	0	5	0	4
PF01157	Ribosomal_L21e	Ribosomal protein L21e	1	0	1	0	0	0	0	0	0	0	1	0	0	0	0	0	14	1	0	0	0	0	1	0	0	0	1	0	0	0	0	0	0	0	0	1	0	1	0	0
PF01158	Ribosomal_L36e	Ribosomal protein L36e	2	0	3	2	1	0	0.25	0	0	1	2	0	1	0	0	0	9	1	0	0	0	0	0	1	0	0	1	0	0	0	0	0	0	0	0	1	0	1	0	0
PF01159	Ribosomal_L6e	Ribosomal protein L6e	3	0	2	3	0	1	0.5	0	0	1	1	0	1	0	0	0	14	1	0	0	0	0	1	0	0	0	0	0	0	0	0	0	0	0	0	1	0	1	0	0
PF01161	PBP	Phosphatidylethanolamine-binding protein	0	1	0	0	0	0	0	0	0	0	0	1	1	0	0	0	4	0	0	0	0	0	0	3	0	0	0	1	0	0	0	0	0	0	0	4	0	4	0	0
PF01163	RIO1	RIO1 family	5	2	7	8	9	0	3.25	3	4	6	4	2	7	2	4	0	21	1	3	4	1	1	5	10	1	1	0	6	3	2	0	2	0	1	3	6	1	9	3	4
PF01165	Ribosomal_S21	Ribosomal protein S21	9	30	22	16	20	10	12.75	11	8	22	30	26	19	10	14	12	12	4	5	19	5	5	22	23	4	6	12	25	7	13	3	8	5	1	3	6	7	7	3	16
PF01166	TSC22	TSC-22/dip/bun family	0	0	0	0	0	0	0	0	0	0	0	0	0	0	0	0	0	0	0	0	0	0	0	0	0	0	0	0	0	0	0	0	0	0	0	5	0	4	0	0
PF01167	Tub	Tub family	0	0	0	0	0	0	0	0	0	0	0	0	0	0	0	0	7	0	0	0	0	0	0	0	0	0	0	0	0	0	0	0	0	0	0	1	0	0	0	0
PF01168	Ala_racemase_N	Alanine racemase, N-terminal domain	45	88	82	40	60	15	26.75	30	21	41	81	57	61	24	42	17	34	4	20	40	12	8	51	46	22	22	22	90	19	42	1	12	6	3	13	22	20	36	4	43
PF01169	UPF0016	Uncharacterized protein family UPF0016	2	0	0	0	1	0	0	0	0	0	1	0	0	0	0	0	14	0	0	0	0	0	0	0	0	0	0	0	0	0	0	0	0	0	0	2	0	2	0	1
PF01170	UPF0020	Putative RNA methylase family UPF0020	45	103	64	56	75	11	33.75	17	31	76	83	82	58	29	69	22	49	2	19	79	11	23	57	87	23	25	31	88	30	58	2	25	2	8	29	18	30	21	10	80
PF01171	ATP_bind_3	PP-loop family	26	62	51	38	35	8	20.5	14	17	43	57	42	35	21	34	7	26	2	15	33	12	8	39	46	18	16	15	50	8	25	0	16	4	3	11	10	16	14	5	35
PF01172	SBDS	Shwachman-Bodian-Diamond syndrome (SBDS) protein	0	0	0	0	0	0	0	0	0	0	0	0	0	0	0	0	3	0	0	0	0	0	0	0	0	0	0	0	0	0	0	0	0	0	0	1	0	1	0	0
PF01174	SNO	SNO glutamine amidotransferase family	3	9	6	0	8	2	2	0	0	6	8	13	3	1	7	0	3	0	0	6	1	4	1	9	3	2	4	7	0	7	0	3	0	0	1	2	5	0	0	9
PF01175	Urocanase	Urocanase	2	8	14	14	29	0	6.5	4	6	16	4	11	14	4	15	2	2	0	6	30	0	0	49	32	11	1	1	56	3	20	2	0	0	4	9	4	4	10	3	18
PF01176	eIF-1a	Translation initiation factor 1A / IF-1	21	39	16	22	30	15	16.75	10	13	29	44	26	22	10	16	16	18	4	5	19	13	4	21	28	7	13	17	19	6	14	2	8	3	3	4	11	8	13	1	18
PF01177	Asp_Glu_race	Asp/Glu/Hydantoin racemase	15	28	18	13	19	1	6	2	5	16	26	21	16	5	10	7	7	1	4	8	4	4	12	22	6	9	6	20	4	9	2	5	1	1	2	5	7	1	3	12
PF01179	Cu_amine_oxid	Copper amine oxidase, enzyme domain	0	0	0	0	0	0	0	0	0	0	0	0	0	0	0	0	0	0	0	0	0	0	0	0	0	0	0	0	0	0	0	0	0	0	0	6	0	4	0	0
PF01180	DHO_dh	Dihydroorotate dehydrogenase	41	55	27	21	56	11	16.5	11	11	33	72	51	31	10	33	28	20	2	6	42	9	6	47	47	13	25	15	62	11	30	5	9	2	1	11	19	19	14	2	39
PF01182	Glucosamine_iso	Glucosamine-6-phosphate isomerases/6-phosphogluconolactonase	33	47	21	21	30	9	9.5	7	3	19	42	49	25	7	14	16	37	2	6	17	9	5	35	32	9	17	20	50	2	20	1	15	5	0	8	20	16	14	0	17
PF01183	Glyco_hydro_25	Glycosyl hydrolases family 25	27	71	20	26	40	11	17.75	2	20	38	61	55	24	17	27	12	37	0	7	37	13	9	12	43	13	23	23	27	17	24	2	20	1	5	5	15	21	1	6	23
PF01184	Grp1_Fun34_YaaH	GPR1/FUN34/yaaH family	4	0	10	4	0	0	0.5	1	0	1	3	0	6	1	2	0	24	0	0	0	0	0	2	4	0	0	3	0	0	0	0	0	0	0	0	0	0	0	0	0
PF01186	Lysyl_oxidase	Lysyl oxidase	0	0	0	0	0	0	0	0	0	0	0	0	0	0	0	0	0	0	0	0	0	0	0	0	0	0	0	0	0	0	0	0	0	0	0	4	0	3	0	0
PF01187	MIF	Macrophage migration inhibitory factor (MIF)	0	0	0	0	1	0	0.5	0	0	2	2	0	1	0	0	0	0	0	0	0	0	0	1	0	0	0	0	0	0	0	0	0	0	0	0	2	0	3	0	0
PF01188	MR_MLE	Mandelate racemase / muconate lactonizing enzyme, C-terminal domain	4	10	7	6	4	1	1	0	1	2	11	12	4	2	5	3	4	0	1	6	2	3	6	7	0	3	5	9	1	2	0	4	0	0	1	2	4	3	0	4
PF01189	Nol1_Nop2_Fmu	NOL1/NOP2/sun family	17	22	18	7	19	5	6.5	3	3	15	31	25	13	12	12	6	18	0	3	20	4	5	11	23	10	9	10	26	6	8	1	7	0	2	5	22	10	9	4	13
PF01191	RNA_pol_Rpb5_C	RNA polymerase Rpb5, C-terminal domain	0	0	0	0	0	0	0	0	0	0	0	0	0	0	0	0	4	0	0	0	0	0	0	0	0	0	0	0	0	0	0	0	0	0	0	1	0	3	0	0
PF01192	RNA_pol_Rpb6	RNA polymerase Rpb6	8	20	12	7	12	2	5.25	2	5	12	17	21	7	0	14	3	15	0	1	9	0	4	5	12	5	4	5	6	5	6	0	6	1	0	2	3	4	1	1	7
PF01193	RNA_pol_L	RNA polymerase Rpb3/Rpb11 dimerisation domain	25	52	31	23	37	11	16.25	11	12	31	56	46	28	8	18	13	17	2	9	21	10	7	21	35	10	21	19	42	6	17	2	13	3	2	10	17	20	16	3	26
PF01194	RNA_pol_N	RNA polymerases N / 8 kDa subunit	0	0	0	0	0	0	0	0	0	0	0	0	0	0	0	0	2	0	0	0	0	0	0	0	0	0	0	0	0	0	0	0	0	0	0	1	0	1	0	0
PF01195	Pept_tRNA_hydro	Peptidyl-tRNA hydrolase	18	30	33	22	28	3	12.25	9	12	25	40	35	24	10	23	15	12	1	9	25	9	4	24	39	8	8	12	36	3	20	0	7	7	3	7	12	13	10	5	19
PF01196	Ribosomal_L17	Ribosomal protein L17	23	47	33	19	30	10	14.5	11	6	31	49	28	22	10	18	21	19	3	5	17	14	4	22	28	8	13	18	33	7	16	1	12	4	1	7	11	9	11	1	20
PF01197	Ribosomal_L31	Ribosomal protein L31	13	30	19	14	20	5	10	4	10	21	25	21	23	12	16	9	15	5	6	18	5	3	17	25	6	7	10	18	7	12	2	10	6	2	7	6	10	5	3	11
PF01198	Ribosomal_L31e	Ribosomal protein L31e	2	0	3	4	0	1	0.5	1	0	0	1	0	0	0	0	0	15	1	0	0	0	0	0	2	0	0	1	0	0	0	0	0	0	0	0	1	0	1	0	0
PF01199	Ribosomal_L34e	Ribosomal protein L34e	1	0	1	1	0	1	0.25	0	0	0	1	0	0	0	0	0	9	2	0	0	0	0	0	0	0	0	0	0	0	0	0	0	0	0	0	0	0	1	0	0
PF01200	Ribosomal_S28e	Ribosomal protein S28e	0	0	1	1	0	0	0	0	0	0	0	0	0	0	0	0	5	0	0	0	0	0	0	0	0	0	0	0	0	0	0	0	0	0	0	2	0	1	0	0
PF01201	Ribosomal_S8e	Ribosomal protein S8e	1	0	3	3	1	0	0.25	0	0	1	1	0	2	0	0	0	6	2	0	0	1	0	2	2	0	0	2	1	0	0	0	1	0	0	0	6	0	5	0	0
PF01202	SKI	Shikimate kinase	24	31	19	15	24	6	10	9	8	17	45	26	20	13	10	10	16	1	7	13	9	5	19	25	6	10	13	33	6	14	1	6	2	3	5	9	10	5	2	16
PF01204	Trehalase	Trehalase	3	1	0	0	0	0	0	0	0	0	2	2	0	0	0	2	2	0	0	0	1	0	0	3	0	3	2	4	0	0	0	1	0	0	0	1	2	0	0	0
PF01205	UPF0029	Uncharacterized protein family UPF0029	8	20	20	10	20	6	8.75	9	7	13	25	25	14	5	11	8	11	1	5	15	6	4	20	17	4	4	8	30	5	11	1	6	4	1	5	7	9	6	1	15
PF01206	SirA	SirA-like protein	3	10	9	7	4	4	4	2	3	7	7	8	5	4	3	2	4	0	3	3	1	2	2	9	1	2	3	9	3	3	0	2	0	3	1	2	2	0	2	2
PF01207	Dus	Dihydrouridine synthase (Dus)	37	69	48	34	65	15	23.5	18	19	42	80	64	42	20	44	30	28	3	10	57	17	9	54	48	22	30	22	86	13	43	4	11	9	3	13	27	29	22	9	50
PF01208	URO-D	Uroporphyrinogen decarboxylase (URO-D)	7	8	3	1	2	6	2.5	1	1	2	12	7	2	1	5	4	6	0	0	3	3	3	2	7	0	5	3	3	0	4	0	5	0	0	0	3	5	1	0	3
PF01209	Ubie_methyltran	ubiE/COQ5 methyltransferase family	30	64	47	28	56	4	20.5	18	12	48	61	46	39	14	37	9	30	6	9	44	4	5	38	42	17	16	12	52	10	39	2	10	5	4	9	22	10	22	3	47
PF01210	NAD_Gly3P_dh_N	NAD-dependent glycerol-3-phosphate dehydrogenase N-terminus	17	35	29	20	39	7	16.75	12	12	36	39	37	25	10	37	8	23	4	11	34	6	8	29	28	15	11	15	33	5	23	0	13	7	2	6	9	11	16	5	27
PF01212	Beta_elim_lyase	Beta-eliminating lyase	27	92	55	65	82	8	28	18	34	52	59	83	55	28	64	9	36	6	29	61	9	22	79	93	19	18	26	130	27	52	1	15	6	8	17	23	34	26	12	69
PF01213	CAP_N	Adenylate cyclase associated (CAP) N terminal	0	0	0	0	0	0	0	0	0	0	0	0	0	0	0	0	0	0	0	0	0	0	0	0	0	0	0	0	0	0	0	0	0	0	0	2	0	2	0	0
PF01214	CK_II_beta	Casein kinase II regulatory subunit	1	0	0	0	0	0	0	0	0	0	0	0	0	0	0	0	31	0	0	0	0	0	0	0	0	0	1	0	0	0	0	0	0	0	0	1	0	1	0	0
PF01215	COX5B	Cytochrome c oxidase subunit Vb	0	0	0	0	0	0	0	0	0	0	0	0	0	0	0	0	0	0	0	0	0	0	0	0	0	0	0	0	0	0	0	0	0	0	0	0	0	1	0	0
PF01216	Calsequestrin	Calsequestrin	0	0	0	0	0	0	0	0	0	0	0	0	0	0	0	0	1	0	0	0	0	0	0	0	0	0	0	0	0	0	0	0	0	0	0	3	0	2	0	0
PF01217	Clat_adaptor_s	Clathrin adaptor complex small chain	5	0	0	2	1	0	0.25	0	0	1	4	0	1	1	0	0	28	0	0	0	0	0	1	3	0	0	1	0	0	0	0	0	0	0	0	15	0	13	0	0
PF01218	Coprogen_oxidas	Coproporphyrinogen III oxidase	0	0	0	0	0	0	0	0	0	0	0	0	0	0	0	0	0	0	0	0	0	0	0	0	0	0	0	0	0	0	0	0	0	0	0	1	0	1	0	0
PF01219	DAGK_prokar	Prokaryotic diacylglycerol kinase	0	1	5	2	2	0	1.25	1	2	2	1	2	6	0	2	0	1	1	1	2	0	0	3	3	2	0	0	4	1	1	0	0	1	0	0	0	0	1	0	3
PF01220	DHquinase_II	Dehydroquinase class II	21	38	15	10	18	7	10	6	5	22	29	29	12	7	17	15	11	3	2	15	6	4	12	14	6	12	11	24	2	10	0	11	0	1	4	9	10	5	2	16
PF01221	Dynein_light	Dynein light chain type 1	4	0	5	2	1	0	0.25	1	0	0	0	0	0	1	0	0	49	1	0	0	0	0	0	0	0	0	3	0	0	0	0	0	0	0	0	2	0	3	0	0
PF01222	ERG4_ERG24	Ergosterol biosynthesis ERG4/ERG24 family	0	0	4	2	1	0	0.5	0	2	0	0	0	3	0	1	0	0	0	0	2	0	0	3	2	0	0	0	4	0	0	0	0	0	0	0	8	0	6	0	0
PF01223	Endonuclease_NS	DNA/RNA non-specific endonuclease	9	62	17	15	23	5	9.5	7	6	20	24	51	14	7	16	11	18	2	3	22	4	7	22	19	9	15	14	33	5	10	1	13	1	2	10	12	13	8	1	24
PF01225	Mur_ligase	Mur ligase family, catalytic domain	28	77	49	35	44	9	20	9	22	40	49	59	39	22	34	16	35	6	12	37	10	13	50	53	12	15	22	71	12	38	2	19	4	6	15	15	15	18	8	41
PF01226	Form_Nir_trans	Formate/nitrite transporter	7	5	11	7	9	2	3	1	3	6	15	3	9	1	7	1	8	0	1	6	1	1	4	4	3	1	0	12	2	3	0	1	0	0	1	1	1	2	2	6
PF01227	GTP_cyclohydroI	GTP cyclohydrolase I	12	54	27	13	30	4	12.5	15	9	22	34	44	22	12	26	14	18	2	5	31	9	8	30	24	11	15	14	41	4	22	1	9	4	1	8	11	14	9	2	27
PF01228	Gly_radical	Glycine radical	8	9	3	1	10	2	2.75	1	0	8	21	10	3	0	6	5	1	0	0	9	5	1	3	4	1	6	2	6	0	5	0	1	0	0	1	6	1	0	0	4
PF01229	Glyco_hydro_39	Glycosyl hydrolases family 39	0	0	2	2	6	0	0.5	0	0	2	2	0	1	0	3	0	0	0	0	3	0	0	1	3	6	0	0	2	1	4	0	0	0	0	2	2	0	3	0	7
PF01230	HIT	HIT domain	16	44	28	22	26	7	14.75	12	13	27	47	38	30	10	25	13	20	0	7	16	9	7	19	32	8	11	13	27	6	13	3	11	8	1	8	17	19	13	3	17
PF01231	IDO	Indoleamine 2,3-dioxygenase	0	0	0	0	0	0	0	0	0	0	0	0	0	0	0	0	1	0	0	0	0	0	0	0	0	0	0	0	0	0	0	0	0	0	0	1	0	2	0	0
PF01232	Mannitol_dh	Mannitol dehydrogenase Rossmann domain	14	31	7	8	13	4	3.75	1	3	7	21	24	9	3	13	8	9	0	0	11	9	7	7	9	4	11	8	12	0	11	0	10	0	0	5	7	11	3	1	16
PF01233	NMT	Myristoyl-CoA:protein N-myristoyltransferase, N-terminal domain	2	0	0	0	0	0	0	0	0	0	0	0	0	0	0	0	12	0	0	0	0	0	0	0	0	0	0	0	0	0	0	0	0	0	0	1	0	1	0	0
PF01234	NNMT_PNMT_TEMT	NNMT/PNMT/TEMT family	0	0	0	0	0	0	0	0	0	0	0	0	0	0	0	0	2	0	0	0	0	0	0	0	0	0	0	0	0	0	0	0	0	0	0	0	0	0	0	0
PF01235	Na_Ala_symp	Sodium:alanine symporter family	83	90	70	42	52	22	29.5	16	22	58	114	73	68	28	43	32	40	3	18	57	21	9	65	83	18	32	31	105	22	34	1	21	7	5	8	34	36	33	19	56
PF01237	Oxysterol_BP	Oxysterol-binding protein	4	0	2	0	0	0	0	0	0	0	2	0	0	0	0	0	70	0	0	0	0	0	0	0	0	0	0	0	0	0	0	0	0	0	0	12	0	16	0	0
PF01238	PMI_typeI	Phosphomannose isomerase type I	8	15	14	6	12	2	5	5	4	9	16	18	11	6	11	3	6	2	5	10	2	4	15	12	7	1	5	22	3	8	1	4	1	1	2	5	5	8	0	13
PF01239	PPTA	Protein prenyltransferase alpha subunit repeat	0	0	0	0	0	0	0	0	0	0	0	0	0	0	0	0	10	0	0	0	0	0	0	0	0	0	0	0	0	0	0	0	0	0	0	10	0	10	0	0
PF01242	PTPS	6-pyruvoyl tetrahydropterin synthase	5	12	21	13	8	3	5.75	6	5	9	8	7	17	6	9	3	7	3	6	8	1	0	20	13	4	3	3	14	2	11	0	1	2	2	5	2	2	7	5	12
PF01243	Pyridox_oxidase	Pyridoxamine 5'-phosphate oxidase	28	34	22	36	37	14	17.25	14	18	23	46	38	33	16	26	13	18	1	8	34	10	9	24	40	9	18	17	44	15	27	3	8	5	1	5	18	21	11	5	23
PF01244	Peptidase_M19	Membrane dipeptidase (Peptidase family M19)	7	21	12	3	21	4	4.5	2	2	10	23	24	18	5	14	13	14	1	0	9	4	4	14	10	7	18	10	21	2	13	0	8	0	0	5	11	8	9	0	13
PF01245	Ribosomal_L19	Ribosomal protein L19	16	39	24	20	26	10	15.25	13	13	25	39	38	35	14	14	11	19	3	8	22	9	4	23	23	9	9	21	29	9	13	1	7	6	1	7	11	8	9	4	22
PF01246	Ribosomal_L24e	Ribosomal protein L24e	1	0	1	2	1	0	0	0	0	0	1	0	0	0	0	0	7	0	0	0	0	0	0	1	0	0	1	0	0	0	0	0	0	0	0	0	0	1	0	0
PF01247	Ribosomal_L35Ae	Ribosomal protein L35Ae	2	0	1	1	0	0	0	0	0	0	1	0	1	1	1	0	8	1	0	0	0	0	0	2	0	0	0	1	0	0	0	0	0	1	0	1	0	2	0	0
PF01248	Ribosomal_L7Ae	Ribosomal protein L7Ae/L30e/S12e/Gadd45 family	18	5	5	3	3	3	2.5	1	2	4	21	1	2	0	0	3	26	0	0	0	3	0	1	1	0	1	1	2	1	0	0	0	0	0	0	12	0	9	0	0
PF01249	Ribosomal_S21e	Ribosomal protein S21e	2	0	2	0	0	0	0	0	0	0	0	0	1	0	0	0	3	0	0	0	0	0	0	0	0	0	0	0	0	0	0	0	0	0	0	0	0	1	0	0
PF01250	Ribosomal_S6	Ribosomal protein S6	16	54	23	24	29	11	13.25	8	9	25	37	28	20	11	18	13	16	8	7	19	8	7	24	30	8	12	21	29	7	18	0	12	6	2	5	8	13	10	3	16
PF01251	Ribosomal_S7e	Ribosomal protein S7e	5	0	0	2	0	0	0	0	0	0	1	0	0	0	0	0	13	0	0	0	1	0	0	1	0	0	3	0	0	0	0	0	0	0	0	1	0	1	0	0
PF01252	Peptidase_A8	Signal peptidase (SPase) II	16	32	24	15	26	5	12.25	9	13	22	29	28	16	13	18	9	18	2	5	21	4	5	22	29	10	11	8	28	5	15	0	11	4	3	5	10	10	7	3	17
PF01253	SUI1	Translation initiation factor SUI1	2	0	3	3	5	1	1.5	2	0	3	2	3	3	3	3	2	6	1	0	3	0	0	8	4	3	0	0	8	1	3	0	0	1	0	4	5	0	7	0	4
PF01255	Prenyltransf	Putative undecaprenyl diphosphate synthase	27	52	40	24	40	9	14.5	14	7	28	50	45	42	18	19	13	22	5	11	23	11	5	37	40	15	13	12	45	9	20	2	9	6	4	13	17	15	18	6	31
PF01256	Carb_kinase	Carbohydrate kinase	23	30	31	18	33	4	8.5	5	8	17	38	30	22	8	18	11	16	0	9	19	10	4	26	32	9	10	13	52	7	16	2	5	0	8	6	13	13	10	6	24
PF01257	Complex1_24kDa	Respiratory-chain NADH dehydrogenase 24 Kd subunit	10	11	18	12	27	3	9.75	11	13	12	18	11	15	12	18	3	2	1	7	14	1	0	25	24	12	1	3	27	7	17	0	4	3	4	12	3	5	11	4	24
PF01258	zf-dskA_traR	Prokaryotic dksA/traR C4-type zinc finger	1	3	4	0	9	1	2.75	2	0	8	2	2	7	1	6	2	0	1	1	7	0	0	6	7	3	2	0	7	2	5	0	1	0	1	1	1	0	1	0	8
PF01259	SAICAR_synt	SAICAR synthetase	25	55	34	26	20	12	11.5	8	8	18	60	31	25	16	16	18	15	1	7	19	11	4	48	31	9	18	23	58	9	17	2	10	3	1	12	16	13	15	3	24
PF01261	AP_endonuc_2	Xylose isomerase-like TIM barrel	9	22	19	13	19	2	5.5	2	2	16	14	19	11	6	14	2	1	1	3	13	1	4	12	21	4	3	5	29	1	18	1	3	2	0	3	3	3	2	1	18
PF01262	AlaDh_PNT_C	Alanine dehydrogenase/PNT, C-terminal domain	14	45	13	16	26	6	7.75	3	8	14	30	39	12	7	19	6	19	0	5	18	7	6	15	29	7	11	17	28	7	15	1	13	1	1	5	9	18	5	1	20
PF01263	Aldose_epim	Aldose 1-epimerase	56	99	62	44	50	17	24.75	16	18	48	104	84	54	20	29	33	39	0	10	43	23	13	53	68	19	34	23	80	13	31	6	29	4	2	20	27	22	25	3	45
PF01264	Chorismate_synt	Chorismate synthase	32	48	18	23	47	12	15.25	8	13	28	54	45	26	9	35	24	14	0	9	24	19	4	36	35	12	25	17	65	7	35	1	11	0	6	10	14	19	11	4	34
PF01265	Cyto_heme_lyase	Cytochrome c/c1 heme lyase	0	0	0	0	0	0	0	0	0	0	0	0	0	0	0	0	0	0	0	0	0	0	0	0	0	0	0	0	0	0	0	0	0	0	0	1	0	1	0	0
PF01266	DAO	FAD dependent oxidoreductase	44	49	60	39	35	13	19.75	7	23	36	81	37	48	23	31	20	16	3	14	31	12	7	45	51	9	24	15	81	14	23	4	11	1	2	6	17	14	29	7	32
PF01267	F-actin_cap_A	F-actin capping protein alpha subunit	2	0	0	2	0	0	0	0	0	0	1	0	0	0	0	0	6	0	0	1	0	0	0	1	0	0	1	0	0	0	0	0	0	0	0	2	0	2	0	0
PF01268	FTHFS	Formate--tetrahydrofolate ligase	38	29	41	26	28	6	15.25	7	10	38	58	29	32	20	30	12	17	0	7	22	15	3	24	35	6	14	10	37	11	24	0	3	3	5	4	14	11	9	10	24
PF01269	Fibrillarin	Fibrillarin	0	0	0	0	0	0	0	0	0	0	0	0	0	0	0	0	10	0	0	0	0	0	0	0	0	0	0	0	0	0	0	0	0	0	0	1	0	1	0	0
PF01270	Glyco_hydro_8	Glycosyl hydrolases family 8	2	21	2	3	10	0	1.25	1	0	4	5	22	3	7	6	4	8	0	0	9	3	9	2	13	3	5	10	5	0	7	0	7	0	0	2	4	12	2	0	7
PF01271	Granin	Granin (chromogranin or secretogranin)	0	0	0	0	0	0	0	0	0	0	0	0	0	0	0	0	0	0	0	0	0	0	0	0	0	0	0	0	0	0	0	0	0	0	0	3	0	2	0	0
PF01272	GreA_GreB	Transcription elongation factor, GreA/GreB, C-term	18	46	30	17	30	10	13.75	9	12	24	49	40	21	11	20	20	17	1	10	27	13	8	23	32	9	13	18	34	10	14	1	9	5	1	9	12	15	4	2	21
PF01273	LBP_BPI_CETP	LBP / BPI / CETP family, N-terminal domain	0	0	0	0	0	0	0	0	0	0	0	0	0	0	0	0	0	0	0	0	0	0	0	0	0	0	0	0	0	0	0	0	0	0	0	3	0	3	0	0
PF01275	Myelin_PLP	Myelin proteolipid protein (PLP or lipophilin)	0	0	0	0	0	0	0	0	0	0	0	0	0	0	0	0	0	0	0	0	0	0	0	0	0	0	0	0	0	0	0	0	0	0	0	1	0	4	0	0
PF01276	OKR_DC_1	Orn/Lys/Arg decarboxylase, major domain	22	17	6	7	10	7	4.5	0	0	11	21	15	3	1	6	9	11	0	0	8	8	1	7	17	3	13	2	13	1	7	2	0	0	0	0	5	4	3	0	6
PF01277	Oleosin	Oleosin	0	0	0	0	0	0	0	0	0	0	0	0	0	0	0	0	0	0	0	0	0	0	0	0	0	0	0	1	0	0	0	0	0	0	0	0	0	0	0	0
PF01278	Omptin	Omptin family	0	0	0	0	0	0	0	0	0	0	0	0	0	0	0	0	0	0	0	0	0	0	0	0	0	0	0	0	0	0	0	0	0	0	0	0	0	0	0	1
PF01280	Ribosomal_L19e	Ribosomal protein L19e	2	0	2	1	1	2	1	1	0	1	1	0	2	0	0	0	17	0	0	0	0	0	0	1	0	0	2	0	0	0	0	0	0	0	0	1	0	1	0	0
PF01281	Ribosomal_L9_N	Ribosomal protein L9, N-terminal domain	18	28	18	11	20	4	11	12	10	18	25	30	15	9	15	10	14	2	7	18	3	5	16	19	4	6	16	18	5	16	1	10	2	2	7	8	12	7	1	16
PF01282	Ribosomal_S24e	Ribosomal protein S24e	2	0	2	1	0	0	0.5	1	0	1	2	0	1	0	0	0	12	1	0	0	0	0	1	2	0	0	3	0	0	0	0	0	0	0	0	1	0	1	0	0
PF01283	Ribosomal_S26e	Ribosomal protein S26e	2	0	2	1	0	0	0.5	1	0	1	1	0	1	1	0	0	14	1	0	0	0	0	1	3	0	0	1	1	0	0	0	0	0	0	0	1	0	0	0	0
PF01284	MARVEL	Membrane-associating domain	0	0	0	0	0	0	0	0	0	0	0	0	0	0	0	0	0	0	0	0	0	0	0	0	0	0	0	0	0	0	0	0	0	0	0	16	0	13	0	0
PF01285	TEA	TEA/ATTS domain family	0	0	0	0	0	0	0	0	0	0	0	0	0	0	0	0	0	0	0	0	0	0	0	0	0	0	0	0	0	0	0	0	0	0	0	11	0	4	0	0
PF01286	XPA_N	XPA protein N-terminal	0	0	0	0	0	0	0	0	0	0	0	0	0	0	0	0	0	0	0	0	0	0	0	0	0	0	0	0	0	0	0	0	0	0	0	1	0	0	0	0
PF01287	eIF-5a	Eukaryotic elongation factor 5A hypusine, DNA-binding OB fold	2	0	1	1	0	0	0.25	0	0	1	1	0	0	0	1	0	11	0	0	0	0	0	0	3	0	0	0	0	0	0	0	0	0	0	0	2	0	2	0	0
PF01288	HPPK	7,8-dihydro-6-hydroxymethylpterin-pyrophosphokinase (HPPK)	8	43	21	14	15	4	9.5	11	5	18	32	34	21	5	14	11	17	2	5	18	5	7	19	25	3	13	7	24	5	13	3	12	1	1	3	4	9	7	2	13
PF01289	Thiol_cytolysin	Thiol-activated cytolysin	0	0	0	3	0	0	0.25	0	0	1	1	0	0	0	0	0	0	0	0	1	0	0	0	0	0	0	0	0	0	0	0	0	0	0	0	0	0	0	0	1
PF01290	Thymosin	Thymosin beta-4 family	0	0	0	0	0	0	0	0	0	0	0	0	0	0	0	0	0	0	0	0	0	0	0	0	0	0	0	1	0	0	0	0	0	0	0	6	0	5	0	0
PF01292	Ni_hydr_CYTB	Prokaryotic cytochrome b561	4	1	0	0	1	0	0	0	0	0	8	0	0	0	1	1	0	0	0	1	0	0	0	0	0	0	0	0	0	1	0	0	0	0	0	0	0	0	0	1
PF01293	PEPCK_ATP	Phosphoenolpyruvate carboxykinase	63	120	47	34	55	24	26.25	16	22	43	112	107	38	19	39	34	32	1	9	41	28	8	69	65	18	33	64	94	13	37	4	23	3	6	12	25	68	23	4	45
PF01294	Ribosomal_L13e	Ribosomal protein L13e	1	0	2	4	0	1	0.75	1	0	1	1	0	1	0	0	0	5	1	0	0	0	0	0	2	0	0	1	0	0	0	0	0	0	0	0	1	0	3	0	0
PF01297	SBP_bac_9	Periplasmic solute binding protein family	12	7	20	6	10	3	7.75	6	6	16	22	11	15	6	7	2	3	2	5	6	0	0	6	11	3	0	2	13	3	6	1	1	1	2	1	0	2	3	4	5
PF01299	Lamp	Lysosome-associated membrane glycoprotein (Lamp)	0	0	0	0	0	0	0	0	0	0	0	0	0	0	0	0	0	0	0	0	0	0	0	0	0	0	0	0	0	0	0	0	0	0	0	5	0	5	0	0
PF01300	Sua5_yciO_yrdC	yrdC domain	18	43	35	22	25	4	12.75	10	10	27	46	28	29	16	27	14	16	2	14	29	10	4	30	37	17	14	13	58	13	24	4	8	5	1	9	9	11	13	6	23
PF01301	Glyco_hydro_35	Glycosyl hydrolases family 35	11	32	10	9	20	5	5	2	1	12	15	30	10	0	22	9	12	0	0	17	3	7	4	11	5	7	10	17	0	16	0	10	0	0	5	6	10	4	0	17
PF01302	CAP_GLY	CAP-Gly domain	0	0	0	0	0	0	0	0	0	0	0	0	0	0	0	0	5	0	0	0	0	0	0	0	0	0	0	0	0	0	0	0	0	0	0	8	0	5	0	0
PF01306	LacY_symp	LacY proton/sugar symporter	12	13	4	7	4	1	2.25	2	2	4	21	10	1	1	4	7	4	0	0	3	3	4	5	9	0	3	3	7	1	2	1	3	1	2	0	2	4	1	0	1
PF01311	Bac_export_1	Bacterial export proteins, family 1	12	8	6	6	1	4	1.5	0	0	2	12	3	4	3	2	4	0	0	1	3	0	0	3	3	2	1	0	5	1	2	0	0	0	0	0	1	0	1	1	3
PF01312	Bac_export_2	FlhB HrpN YscU SpaS Family	20	11	27	14	4	5	8.25	3	9	16	32	3	16	7	5	11	1	2	2	4	8	0	9	10	3	6	0	11	4	3	0	2	0	0	2	4	1	5	4	6
PF01313	Bac_export_3	Bacterial export proteins, family 3	4	1	2	2	1	1	1	0	0	3	7	0	4	1	1	0	0	0	0	3	0	0	0	2	2	0	1	0	0	1	0	0	0	0	0	0	0	0	1	1
PF01315	Ald_Xan_dh_C	Aldehyde oxidase and xanthine dehydrogenase, a/b hammerhead domain	1	0	1	4	3	1	1.75	0	3	3	3	0	1	3	2	2	0	0	3	3	0	0	0	4	1	0	0	1	5	4	0	0	0	1	0	1	0	1	3	2
PF01316	Arg_repressor	Arginine repressor, DNA binding domain	15	28	8	7	11	6	5.5	4	2	10	23	14	9	4	7	13	10	0	1	6	4	4	7	10	3	8	7	12	3	6	0	4	1	0	4	4	4	0	0	8
PF01321	Creatinase_N	Creatinase/Prolidase N-terminal domain	9	23	7	5	9	3	5.25	7	3	8	22	21	10	2	7	6	8	2	1	9	5	4	9	9	2	6	8	12	3	9	0	6	2	0	2	5	6	3	1	8
PF01323	DSBA	DSBA-like thioredoxin domain	12	4	5	4	3	6	2.25	1	0	2	9	3	4	2	2	4	5	0	2	1	6	0	6	6	1	4	0	4	0	2	0	1	0	0	2	6	1	2	2	2
PF01325	Fe_dep_repress	Iron dependent repressor, N-terminal DNA binding domain	9	13	13	12	8	3	7	2	10	13	20	5	9	5	6	6	4	1	6	6	3	1	3	17	3	4	5	11	5	7	0	3	2	0	4	3	3	1	3	10
PF01326	PPDK_N	Pyruvate phosphate dikinase, PEP/pyruvate binding domain	48	99	68	54	79	19	26.25	17	19	50	90	94	62	27	52	28	59	6	16	61	26	8	80	79	24	45	34	94	16	50	3	19	12	5	23	40	39	33	7	53
PF01327	Pep_deformylase	Polypeptide deformylase	19	36	29	18	30	10	17.25	14	7	38	50	30	29	11	26	14	12	2	7	28	8	4	28	27	15	14	12	47	7	22	0	10	5	4	8	8	8	9	7	28
PF01329	Pterin_4a	Pterin 4 alpha carbinolamine dehydratase	0	0	0	0	0	0	0	0	0	0	0	0	0	0	0	0	0	0	0	0	0	0	0	0	0	0	0	0	0	0	0	0	0	0	0	2	0	2	0	0
PF01330	RuvA_N	RuvA N terminal domain	10	28	12	11	17	6	8	4	8	14	23	16	10	7	15	12	9	0	5	12	6	3	13	19	5	6	8	18	5	12	1	5	1	5	5	7	5	1	1	12
PF01331	mRNA_cap_enzyme	mRNA capping enzyme, catalytic domain	0	0	0	0	0	0	0.75	0	1	2	0	0	0	0	0	0	2	0	0	1	0	0	0	0	0	0	0	0	1	0	0	0	0	0	0	2	0	2	0	0
PF01335	DED	Death effector domain	0	0	0	0	0	0	0	0	0	0	0	0	0	0	0	0	0	0	0	0	0	0	0	0	0	0	0	0	0	0	0	0	0	0	0	8	0	6	0	0
PF01336	tRNA_anti	OB-fold nucleic acid binding domain	47	96	62	53	77	21	32	17	25	65	92	81	42	31	50	32	49	6	16	55	18	18	51	54	26	31	30	83	17	47	5	24	6	3	21	24	22	25	6	51
PF01337	Barstar	Barstar (barnase inhibitor)	0	1	2	1	1	0	1	0	1	3	2	0	1	0	3	0	2	0	1	2	0	0	3	1	1	1	0	4	1	2	0	0	0	0	0	0	0	1	0	1
PF01339	CheB_methylest	CheB methylesterase	31	7	13	7	3	6	4	2	2	6	24	5	7	1	3	5	0	0	1	1	8	0	3	6	1	9	0	7	1	3	0	0	0	1	1	6	0	3	3	3
PF01342	SAND	SAND domain	0	0	0	0	0	0	0	0	0	0	0	0	0	0	0	0	0	0	0	0	0	0	0	0	0	0	0	0	0	0	0	0	0	0	0	5	0	2	0	0
PF01343	Peptidase_S49	Peptidase family S49	18	46	34	23	31	10	13.5	10	13	21	39	43	30	17	23	10	15	5	14	27	12	9	41	39	13	19	14	65	9	21	3	18	6	5	9	18	16	15	5	30
PF01344	Kelch_1	Kelch motif	1	1	1	0	0	0	0	0	0	0	0	1	1	0	2	0	71	0	0	1	0	0	2	1	0	0	3	1	0	0	0	0	0	0	0	83	0	38	0	0
PF01345	DUF11	Domain of unknown function DUF11	2	1	1	0	0	0	0.25	0	0	1	1	0	0	1	0	0	0	0	0	2	0	0	5	4	0	0	0	4	0	0	0	0	0	0	1	0	0	1	0	1
PF01346	FKBP_N	Domain amino terminal to FKBP-type peptidyl-prolyl isomerase	19	71	22	20	30	10	12.75	9	11	21	29	72	24	9	21	18	25	1	7	24	9	11	20	34	12	18	19	30	8	23	3	22	3	3	4	16	22	5	4	26
PF01347	Vitellogenin_N	Lipoprotein amino terminal region	0	0	0	0	0	0	0	0	0	0	0	0	0	0	0	0	0	0	0	0	0	0	0	0	0	0	0	0	0	0	0	0	0	0	0	2	0	0	0	0
PF01348	Intron_maturas2	Type II intron maturase	0	2	11	4	3	0	2.75	5	1	5	2	1	9	1	3	0	2	1	0	3	0	0	3	4	3	0	0	1	2	4	0	2	1	0	3	0	0	0	0	4
PF01351	RNase_HII	Ribonuclease HII	19	36	32	21	33	4	9.5	7	9	18	37	37	30	7	20	8	21	1	4	20	9	5	25	28	10	13	11	45	9	18	0	8	1	4	8	9	10	8	4	21
PF01352	KRAB	KRAB box	0	0	0	0	0	0	0	0	0	0	0	0	0	0	0	0	0	0	0	0	0	0	0	0	0	0	0	0	0	0	0	0	0	0	0	39	0	11	0	0
PF01357	Pollen_allerg_1	Pollen allergen	0	0	0	0	0	0	0	0	0	0	0	0	0	1	0	0	0	0	0	0	0	0	0	0	0	0	0	0	1	0	0	0	0	0	0	0	0	0	0	0
PF01359	Transposase_1	Transposase	0	0	0	0	0	0	0	0	0	0	0	0	0	0	0	0	0	0	0	0	0	0	0	0	0	0	0	0	0	0	0	0	0	0	0	1	0	2	0	0
PF01361	Tautomerase	Tautomerase enzyme	1	3	1	1	3	2	2	2	1	3	3	1	1	3	1	0	2	1	0	2	1	1	2	4	1	0	1	2	1	1	0	1	0	1	1	0	1	0	1	2
PF01363	FYVE	FYVE zinc finger	0	0	0	0	0	0	0	0	0	0	0	0	0	0	0	0	2	0	0	0	0	0	0	0	0	0	0	0	0	0	0	0	0	0	0	11	0	6	0	0
PF01364	Peptidase_C25	Peptidase family C25	1	13	49	37	42	5	17	25	15	23	10	13	42	21	23	5	3	3	19	38	0	3	64	41	10	2	5	91	15	35	3	3	6	13	12	1	6	27	4	38
PF01365	RYDR_ITPR	RIH domain	0	0	0	0	0	0	0	0	0	0	0	0	0	0	0	0	0	0	0	0	0	0	0	1	0	0	0	0	0	0	0	0	0	0	0	2	0	3	0	0
PF01367	5_3_exonuc	5'-3' exonuclease, C-terminal SAM fold	14	23	15	16	17	2	4.75	3	6	8	16	22	13	6	9	3	12	1	7	13	5	3	16	21	5	5	5	17	4	11	0	5	2	0	5	3	6	4	3	10
PF01368	DHH	DHH family	34	45	23	27	34	9	16	6	16	33	62	37	22	12	30	15	14	0	7	25	14	9	21	40	13	14	10	44	10	22	1	8	1	1	8	17	12	9	5	26
PF01369	Sec7	Sec7 domain	0	0	0	0	0	0	0	0	0	0	0	0	0	0	0	0	17	0	0	0	0	0	0	0	0	0	0	0	0	0	0	0	0	0	0	14	0	6	0	0
PF01370	Epimerase	NAD dependent epimerase/dehydratase family	193	464	283	246	316	50	140.75	83	124	306	336	366	271	144	215	119	156	11	88	234	74	39	240	349	78	113	109	319	98	189	6	77	31	29	68	136	104	83	46	211
PF01371	Trp_repressor	Trp repressor protein	11	8	7	6	7	6	5	1	4	9	12	5	7	3	4	4	2	0	3	7	5	0	5	4	3	3	1	4	2	5	0	1	0	0	2	1	1	4	1	5
PF01373	Glyco_hydro_14	Glycosyl hydrolase family 14	0	0	0	0	0	0	0	0	0	0	0	0	0	0	1	0	0	0	0	0	0	0	0	0	0	0	0	0	0	0	0	0	0	0	0	0	0	0	0	0
PF01379	Porphobil_deam	Porphobilinogen deaminase, dipyromethane cofactor binding domain	4	4	6	4	0	1	2	3	2	2	7	2	7	1	0	0	0	0	2	2	1	0	3	5	0	0	0	7	3	0	0	1	1	0	0	2	0	2	1	1
PF01380	SIS	SIS domain	34	83	66	53	80	11	24.25	21	20	45	71	80	53	23	50	20	35	7	15	56	10	17	66	66	26	26	25	92	19	47	4	19	4	7	16	22	31	23	6	59
PF01381	HTH_3	Helix-turn-helix	232	472	328	233	313	70	183.5	114	113	437	454	344	288	121	253	87	204	35	75	277	86	60	172	266	120	93	114	260	74	214	9	122	44	15	114	72	80	80	36	221
PF01384	PHO4	Phosphate transporter family	16	8	12	7	6	4	3.5	5	3	2	16	4	8	4	5	5	4	0	3	9	2	2	15	7	0	2	2	21	3	5	0	3	2	2	0	6	2	12	2	4
PF01385	Transposase_2	Probable transposase	55	70	138	86	29	27	32.25	33	37	32	80	41	87	32	17	21	28	8	16	15	21	4	18	62	1	10	8	45	22	7	7	15	5	7	0	10	6	15	14	6
PF01386	Ribosomal_L25p	Ribosomal L25p family	6	35	22	17	10	8	10.75	9	8	18	20	22	19	6	13	6	7	2	3	18	6	4	12	21	6	11	10	24	10	11	0	8	6	1	5	9	10	4	2	16
PF01387	Synuclein	Synuclein	0	0	0	0	0	0	0	0	0	0	0	0	0	0	0	0	0	0	0	0	0	0	0	0	0	0	0	0	0	0	0	0	0	0	0	1	0	0	0	0
PF01388	ARID	ARID/BRIGHT DNA binding domain	0	0	0	0	0	0	0	0	0	0	0	0	0	0	0	0	1	0	0	0	0	0	0	0	0	0	0	0	0	0	0	0	0	0	0	6	0	6	0	0
PF01389	OmpA_membrane	OmpA-like transmembrane domain	1	1	1	0	2	0	0.5	1	0	1	1	1	3	1	1	2	1	0	0	0	1	0	2	2	0	2	1	2	0	0	0	0	0	0	0	0	2	1	0	1
PF01390	SEA	SEA domain	0	0	0	0	0	0	0	0	0	0	0	0	0	0	0	0	0	0	0	0	0	0	0	0	0	0	0	0	0	0	0	0	0	0	0	7	0	5	0	0
PF01391	Collagen	Collagen triple helix repeat (20 copies)	5	11	12	19	13	1	3.75	2	9	3	6	4	10	10	14	1	0	0	7	13	1	0	12	23	8	1	0	16	1	10	1	1	0	1	2	15	1	22	3	14
PF01392	Fz	Fz domain	0	0	0	0	0	0	0	0	0	0	0	0	0	0	0	0	1	0	0	0	0	0	0	0	0	0	0	0	0	0	0	0	0	0	0	8	0	2	0	0
PF01393	Chromo_shadow	Chromo shadow domain	0	0	0	0	0	0	0	0	0	0	0	0	0	0	0	0	0	0	0	0	0	0	0	0	0	0	0	0	0	0	0	0	0	0	0	3	0	3	0	0
PF01394	Clathrin_propel	Clathrin propeller repeat	0	0	0	0	0	0	0	0	0	0	0	0	0	0	0	0	0	0	0	0	0	0	0	0	0	0	0	0	0	0	0	0	0	0	0	4	0	5	0	0
PF01396	zf-C4_Topoisom	Topoisomerase DNA binding C4 zinc finger	6	10	12	15	13	1	6.5	3	6	16	16	4	13	8	8	3	6	0	4	10	2	2	6	22	1	1	0	12	2	4	0	0	0	1	2	1	1	4	1	5
PF01397	Terpene_synth	Terpene synthase, N-terminal domain	0	0	0	0	0	0	0	0	0	0	0	0	0	0	0	0	1	0	0	0	0	0	0	0	0	0	0	0	0	0	0	0	0	0	0	0	0	0	0	0
PF01398	Mov34	Mov34/MPN/PAD-1 family	1	4	1	2	0	0	0.5	0	0	2	0	2	1	0	1	0	14	0	0	0	0	1	0	3	0	0	1	1	0	0	0	1	0	0	0	14	1	10	0	1
PF01399	PCI	PCI domain	0	0	0	1	1	0	0.25	0	0	1	0	0	0	0	0	0	17	0	0	0	0	0	0	0	0	0	0	0	0	0	0	0	0	0	0	16	0	17	0	0
PF01400	Astacin	Astacin (Peptidase family M12A)	0	0	0	0	0	0	0	0	0	0	1	0	0	0	0	0	0	0	0	0	0	0	0	0	0	0	0	0	0	0	0	0	0	0	0	2	0	1	0	0
PF01401	Peptidase_M2	Angiotensin-converting enzyme	0	0	0	0	0	0	0	0	0	0	0	0	0	0	0	0	0	0	0	0	0	0	0	0	0	0	0	0	0	0	0	0	0	0	0	5	0	3	0	0
PF01402	RHH_1	Ribbon-helix-helix protein, copG family	4	13	8	8	8	2	5.75	4	3	14	10	11	7	4	8	1	2	2	1	8	2	2	7	5	8	1	4	8	0	8	0	2	0	0	5	1	2	4	0	9
PF01403	Sema	Sema domain	0	0	0	0	0	0	0	0	0	0	0	0	0	0	0	0	0	0	0	0	0	0	0	0	0	0	0	0	0	0	0	0	0	0	0	32	0	20	0	0
PF01404	Ephrin_lbd	Ephrin receptor ligand binding domain	0	0	0	0	0	0	0	0	0	0	0	0	0	0	0	0	0	0	0	0	0	0	0	0	0	0	0	0	0	0	0	0	0	0	0	7	0	6	0	0
PF01406	tRNA-synt_1e	tRNA synthetases class I (C) catalytic domain	25	68	66	41	55	17	22.25	21	19	32	76	67	52	22	34	26	27	1	12	48	16	4	48	69	13	30	22	69	15	38	3	14	2	4	17	22	18	27	9	53
PF01408	GFO_IDH_MocA	Oxidoreductase family, NAD-binding Rossmann fold	17	59	47	33	58	7	20.5	11	16	48	41	59	46	12	42	9	20	2	10	47	9	12	31	54	14	11	12	46	6	41	0	12	2	2	14	15	14	10	6	43
PF01409	tRNA-synt_2d	tRNA synthetases class II core domain (F)	36	53	37	21	42	11	15.75	14	12	26	68	48	37	18	31	22	20	3	5	30	17	4	38	54	9	20	19	56	9	25	3	8	2	3	12	30	15	20	5	26
PF01410	COLFI	Fibrillar collagen C-terminal domain	0	0	0	0	0	0	0	0	0	0	0	0	0	0	0	0	0	0	0	0	0	0	0	0	0	0	0	0	0	0	0	0	0	0	0	10	0	6	0	0
PF01411	tRNA-synt_2c	tRNA synthetases class II (A)	40	111	78	52	67	18	31.5	27	32	49	86	83	61	27	48	38	40	5	24	55	21	3	65	76	32	33	39	124	19	41	1	17	9	7	21	45	39	41	10	51
PF01412	ArfGap	Putative GTPase activating protein for Arf	4	0	4	1	0	0	0.25	0	0	1	3	0	0	0	0	0	69	0	0	0	0	0	0	0	0	0	0	0	0	0	0	0	0	0	0	21	0	11	0	0
PF01413	C4	C-terminal tandem repeated domain in type 4 procollagen	0	0	0	0	0	0	0	0	0	0	0	0	0	0	0	0	0	0	0	0	0	0	0	0	0	0	0	0	0	0	0	0	0	0	0	6	0	7	0	0
PF01414	DSL	Delta serrate ligand	0	0	0	0	0	0	0	0	0	0	0	0	0	0	0	0	0	0	0	0	0	0	0	0	0	0	0	0	0	0	0	0	0	0	0	1	0	0	0	0
PF01415	IL7	Interleukin 7/9 family	0	0	0	0	0	0	0	0	0	0	0	0	0	0	0	0	0	0	0	0	0	0	0	0	0	0	0	0	0	0	0	0	0	0	0	2	0	0	0	0
PF01416	PseudoU_synth_1	tRNA pseudouridine synthase	21	31	28	16	31	4	10.25	7	7	23	51	25	27	10	18	14	14	1	7	18	4	8	33	27	3	10	9	37	7	21	2	6	2	2	5	15	11	9	1	24
PF01417	ENTH	ENTH domain	0	0	0	0	0	0	0	0	0	0	1	0	0	0	0	0	11	0	0	0	0	0	0	0	0	0	0	0	0	0	0	0	0	0	0	9	0	6	0	0
PF01418	HTH_6	Helix-turn-helix domain, rpiR family	6	2	9	2	4	7	4	3	3	3	14	2	3	1	2	1	0	0	1	2	2	0	3	5	2	1	0	5	1	2	0	0	0	0	2	1	0	2	2	2
PF01419	Jacalin	Jacalin-like lectin domain	0	0	0	0	0	0	0	0	0	0	0	0	0	0	0	0	11	0	0	0	0	0	0	0	0	0	0	0	0	0	0	0	0	0	0	0	0	0	0	0
PF01420	Methylase_S	Type I restriction modification DNA specificity domain	15	144	86	79	105	6	61.25	15	56	168	35	65	78	48	69	5	56	4	37	96	4	11	37	98	31	4	20	40	41	46	0	25	12	8	26	7	9	14	13	61
PF01421	Reprolysin	Reprolysin (M12B) family zinc metalloprotease	0	0	0	0	0	0	0	0	0	0	0	0	0	0	0	0	1	0	0	0	0	0	0	0	0	0	0	0	1	0	0	0	0	0	0	9	0	7	0	0
PF01422	zf-NF-X1	NF-X1 type zinc finger	0	0	0	0	0	0	0	0	0	0	0	0	0	0	0	0	1	0	0	0	0	0	0	0	0	0	0	0	0	0	0	0	0	0	0	0	0	0	0	0
PF01423	LSM	LSM domain	5	1	2	2	1	0	0.75	1	0	2	6	0	0	0	1	1	22	0	0	2	2	0	0	1	1	0	0	1	0	2	0	0	0	0	1	19	0	18	0	1
PF01424	R3H	R3H domain	3	7	4	5	6	0	1.75	0	1	6	8	2	2	2	4	1	4	1	1	4	2	0	1	3	2	0	1	7	2	3	0	0	0	1	0	5	0	3	1	3
PF01425	Amidase	Amidase	12	13	32	24	17	3	7	4	6	15	15	9	20	9	13	0	4	2	8	6	1	0	19	36	2	3	1	32	8	8	0	0	3	1	1	12	4	15	10	13
PF01426	BAH	BAH domain	0	0	0	0	0	0	0	0	0	0	0	0	0	0	0	0	1	0	0	0	0	0	0	0	0	0	0	0	0	0	0	0	0	0	0	13	0	8	0	0
PF01427	Peptidase_M15	D-ala-D-ala dipeptidase	17	20	38	22	30	2	12	12	9	25	29	21	24	12	23	11	9	0	12	22	12	3	38	29	7	6	4	42	8	18	0	3	3	2	13	10	3	8	6	21
PF01428	zf-AN1	AN1-like Zinc finger	0	0	0	0	0	0	0	0	0	0	0	0	0	0	0	0	0	0	0	0	0	0	0	0	0	0	0	0	0	0	0	0	0	0	0	7	0	4	0	0
PF01429	MBD	Methyl-CpG binding domain	0	0	0	0	0	0	0	0	0	0	0	0	0	0	0	0	0	0	0	0	0	0	0	0	0	0	0	0	0	0	0	0	0	0	0	7	0	4	0	0
PF01430	HSP33	Hsp33 protein	13	5	3	0	5	3	3.5	1	0	10	21	6	2	2	5	6	0	0	0	3	8	0	1	8	1	4	2	5	0	2	0	2	0	0	1	1	0	1	0	2
PF01431	Peptidase_M13	Peptidase family M13	20	53	43	23	38	11	14.25	15	6	25	55	36	37	9	24	25	12	3	7	30	17	6	37	45	9	26	17	65	10	22	5	19	2	2	11	20	16	12	5	32
PF01432	Peptidase_M3	Peptidase family M3	34	118	70	37	74	13	28.75	28	23	51	89	77	75	18	41	24	38	5	19	58	16	5	73	74	27	35	28	104	14	44	1	18	10	6	17	35	22	34	5	60
PF01433	Peptidase_M1	Peptidase family M1	3	9	8	9	9	0	7.25	6	7	16	7	10	8	6	11	1	20	0	5	11	2	2	11	12	5	1	2	21	2	12	0	3	1	2	5	14	3	16	0	8
PF01434	Peptidase_M41	Peptidase family M41	39	50	49	30	45	10	13.75	6	10	29	70	50	43	15	35	20	23	4	7	27	9	3	35	44	17	22	13	83	8	22	3	10	1	4	7	22	14	21	6	30
PF01435	Peptidase_M48	Peptidase family M48	33	41	39	28	31	10	14.75	13	11	25	40	28	40	11	23	13	11	2	6	28	6	4	37	27	3	13	11	54	8	16	0	7	4	2	5	16	15	17	1	19
PF01436	NHL	NHL repeat	0	0	0	1	1	0	0.5	0	0	2	3	0	0	0	1	0	0	0	0	1	0	0	0	0	0	0	0	1	0	1	0	0	0	0	1	19	0	15	0	1
PF01437	PSI	Plexin repeat	0	0	0	0	0	0	0	0	0	0	0	0	0	0	0	0	0	0	0	0	0	0	0	0	0	0	0	0	0	0	0	0	0	0	0	12	0	8	0	0
PF01442	Apolipoprotein	Apolipoprotein A1/A4/E domain	1	10	17	9	3	0	3.5	2	6	6	3	2	11	6	4	2	33	0	3	4	0	0	5	10	3	1	2	13	7	4	0	0	2	2	2	2	0	4	5	4
PF01443	Viral_helicase1	Viral (Superfamily 1) RNA helicase	5	10	7	10	25	1	7.25	2	2	24	12	13	9	3	21	4	6	1	2	18	1	1	5	8	11	6	2	6	4	18	0	4	1	1	9	5	2	3	1	17
PF01446	Rep_1	Replication protein	0	0	0	1	0	0	0	0	0	0	1	0	0	1	0	0	0	0	0	0	0	0	0	3	0	0	0	0	0	0	0	0	0	1	0	0	0	0	0	0
PF01447	Peptidase_M4	Thermolysin metallopeptidase, catalytic domain	0	0	4	1	4	0	1	1	1	2	1	0	2	1	1	0	0	0	1	1	0	0	1	1	1	0	0	0	1	1	0	0	0	0	1	0	0	0	0	1
PF01448	ELM2	ELM2 domain	0	0	0	0	0	0	0	0	0	0	0	0	0	0	0	0	0	0	0	0	0	0	0	0	0	0	0	0	0	0	0	0	0	0	0	10	0	7	0	0
PF01450	IlvC	Acetohydroxy acid isomeroreductase, catalytic domain	18	14	12	9	10	6	4.75	3	2	8	26	16	10	4	8	6	6	0	1	9	5	4	9	14	4	10	5	16	2	7	1	5	0	0	2	9	10	2	0	9
PF01451	LMWPc	Low molecular weight phosphotyrosine protein phosphatase	16	45	31	16	28	8	16.75	17	14	28	33	22	29	11	26	17	10	5	9	19	9	4	25	28	10	15	7	28	8	25	1	12	3	4	8	13	7	14	3	18
PF01454	MAGE	MAGE family	0	0	0	0	0	0	0	0	0	0	0	0	0	0	0	0	0	0	0	0	0	0	0	0	0	0	0	0	0	0	0	0	0	0	0	10	0	8	0	0
PF01455	HupF_HypC	HupF/HypC family	3	1	0	0	3	2	1	0	0	2	5	0	0	0	1	2	0	0	0	3	0	0	1	2	1	2	0	2	0	2	0	0	0	0	1	1	0	1	0	1
PF01457	Peptidase_M8	Leishmanolysin	0	0	1	0	0	0	0	0	0	0	0	0	0	0	0	0	31	0	0	0	0	0	0	0	0	0	0	0	0	0	0	0	0	0	0	0	0	0	0	0
PF01458	UPF0051	Uncharacterized protein family (UPF0051)	47	79	51	28	41	15	24.25	19	13	50	76	69	36	13	35	34	24	0	10	39	25	8	54	55	17	41	29	84	9	29	5	19	4	3	8	31	37	24	1	38
PF01459	Porin_3	Eukaryotic porin	0	0	0	0	0	0	0	0	0	0	0	0	0	0	0	0	0	0	0	0	0	0	0	0	0	0	0	0	0	0	0	0	0	0	0	7	0	6	0	0
PF01462	LRRNT	Leucine rich repeat N-terminal domain	0	0	0	0	0	0	0	0	0	0	0	0	0	0	0	0	0	0	0	0	0	0	0	0	0	0	0	0	0	0	0	0	0	0	0	3	0	2	0	0
PF01463	LRRCT	Leucine rich repeat C-terminal domain	0	0	0	0	0	0	0	0	0	0	0	0	0	0	0	0	0	0	0	0	0	0	0	0	0	0	0	0	0	0	0	0	0	0	0	1	0	1	0	0
PF01464	SLT	Transglycosylase SLT domain	22	62	49	41	38	7	15	14	14	25	46	45	35	21	24	12	17	3	13	27	7	10	39	47	9	20	18	65	11	24	3	10	5	2	14	19	19	16	7	27
PF01465	GRIP	GRIP domain	0	0	0	0	0	0	0	0	0	0	0	0	0	0	0	0	3	0	0	0	0	0	0	0	0	0	0	0	0	0	0	0	0	0	0	3	0	2	0	0
PF01466	Skp1	Skp1 family, dimerisation domain	3	0	3	5	1	0	0	0	0	0	1	0	2	0	0	0	43	0	0	1	0	0	2	5	0	0	0	0	0	0	0	0	0	0	0	1	0	1	0	0
PF01467	CTP_transf_2	Cytidylyltransferase	27	67	50	42	53	8	23.5	15	20	51	64	54	46	28	41	19	25	1	18	50	8	8	33	70	15	13	14	66	22	34	0	10	6	3	15	15	11	18	7	43
PF01469	Pentapeptide_2	Pentapeptide repeats (8 copies)	0	0	0	3	0	0	0.75	0	3	0	0	0	0	3	0	0	2	0	3	0	0	0	0	5	0	0	2	0	3	0	0	0	0	1	0	0	0	0	3	0
PF01470	Peptidase_C15	Pyroglutamyl peptidase	0	0	2	2	1	0	0.75	2	1	0	0	0	4	2	1	0	2	0	1	1	0	0	3	1	0	0	0	2	1	0	0	0	1	1	0	1	0	2	1	0
PF01471	PG_binding_1	Putative peptidoglycan binding domain	28	16	9	11	14	4	6.25	6	2	13	26	4	13	6	9	9	9	2	4	12	4	0	10	10	5	5	2	13	5	5	2	2	3	2	2	17	2	9	4	5
PF01472	PUA	PUA domain	2	5	1	2	5	1	1	1	0	2	8	6	1	1	0	3	9	0	0	0	0	0	2	2	1	2	0	4	0	2	0	0	0	0	0	5	0	3	0	1
PF01473	CW_binding_1	Putative cell wall binding repeat	6	52	2	6	0	0	2.5	0	6	4	8	50	0	10	1	1	15	0	11	1	0	0	0	13	0	0	8	0	11	0	0	8	0	4	0	0	3	0	13	0
PF01475	FUR	Ferric uptake regulator family	15	28	11	8	19	6	10.25	7	5	23	31	28	11	7	11	11	13	0	3	9	7	8	13	10	2	11	9	29	2	12	3	7	2	0	6	8	9	8	2	11
PF01476	LysM	LysM domain	25	89	73	58	84	11	31	14	27	72	50	63	63	38	75	18	42	7	20	69	9	13	75	66	26	17	24	100	28	50	0	21	6	6	26	13	17	27	8	59
PF01477	PLAT	PLAT/LH2 domain	0	0	0	0	1	0	0.25	0	0	1	0	0	0	0	1	0	0	0	0	1	0	0	0	0	1	0	0	0	0	0	0	0	0	0	0	4	0	4	0	1
PF01478	Peptidase_A24	Type IV leader peptidase family	4	5	5	3	6	0	1.75	0	0	7	9	6	1	1	7	2	0	0	0	7	2	0	1	5	1	3	1	4	0	4	1	0	0	0	0	0	1	0	0	5
PF01479	S4	S4 domain	50	87	79	50	65	16	29.25	24	22	55	104	78	55	31	53	26	41	4	17	51	16	15	61	68	18	27	28	97	17	45	1	18	9	5	16	28	26	28	8	56
PF01480	PWI	PWI domain	0	0	0	0	0	0	0	0	0	0	0	0	0	0	0	0	1	0	0	0	0	0	0	0	0	0	0	0	0	0	0	0	0	0	0	4	0	3	0	0
PF01483	P_proprotein	Proprotein convertase P-domain	0	2	3	4	0	0	1.75	3	3	1	0	1	4	2	1	0	0	1	4	1	0	0	5	3	2	0	0	4	4	2	0	0	0	4	2	4	0	3	2	1
PF01485	IBR	IBR domain	2	0	1	1	0	0	0	0	0	0	0	0	0	0	0	0	83	0	0	0	0	0	0	0	0	0	0	0	0	0	0	0	0	0	0	17	0	11	0	0
PF01486	K-box	K-box region	0	0	0	0	0	0	0.25	0	0	1	0	0	0	0	0	0	0	0	0	0	0	0	0	0	0	0	0	0	0	0	0	0	0	0	0	1	0	0	0	0
PF01487	DHquinase_I	Type I 3-dehydroquinase	4	2	4	2	1	1	1.5	1	2	2	7	1	3	3	1	0	2	1	3	1	0	0	4	3	1	0	1	5	1	2	0	0	0	0	2	3	0	3	1	2
PF01488	Shikimate_DH	Shikimate / quinate 5-dehydrogenase	10	15	13	9	12	1	5.25	2	5	13	7	13	11	6	10	5	4	2	4	9	3	5	8	11	4	4	5	14	2	9	0	3	1	2	3	1	4	3	0	7
PF01490	Aa_trans	Transmembrane amino acid transporter protein	1	1	0	0	2	0	0.25	0	0	1	1	0	0	0	1	0	58	0	0	0	0	0	0	0	0	0	0	0	0	1	0	0	0	0	0	17	0	10	0	1
PF01491	Frataxin_Cyay	Frataxin-like domain	0	0	0	0	0	0	0	0	0	0	0	0	0	0	0	0	0	0	0	0	0	0	0	0	0	0	0	0	0	0	0	0	0	0	0	1	0	2	0	0
PF01493	GXGXG	GXGXG motif	8	19	2	6	13	2	2.75	0	1	8	20	16	5	5	9	10	6	0	0	5	5	4	5	8	6	16	9	11	0	10	0	10	0	1	3	6	11	1	0	14
PF01494	FAD_binding_3	FAD binding domain	28	44	38	19	38	7	14.25	9	10	31	56	40	28	13	38	18	16	1	4	31	12	7	25	48	13	26	12	57	7	29	2	10	5	2	11	22	17	24	2	38
PF01496	V_ATPase_I	V-type ATPase 116kDa subunit family	1	6	15	9	9	0	2.75	2	3	6	5	6	15	5	7	0	59	0	2	13	0	0	21	17	5	1	2	39	2	7	0	0	0	1	4	16	1	27	2	11
PF01497	Peripla_BP_2	Periplasmic binding protein	10	17	8	8	19	5	6	5	4	10	21	21	7	7	11	3	6	1	6	11	3	6	13	14	6	6	6	20	6	9	0	6	1	0	5	6	9	5	0	13
PF01498	Transposase_5	Transposase	1	0	1	0	0	0	0.25	0	1	0	0	0	1	1	0	0	2	0	0	0	0	0	0	0	0	0	0	0	0	0	0	0	0	0	0	0	0	0	0	0
PF01501	Glyco_transf_8	Glycosyl transferase family 8	6	14	6	11	10	1	5.5	4	5	12	9	13	14	6	5	2	35	1	1	8	0	3	6	13	2	3	4	9	6	6	0	4	2	1	1	7	3	9	2	3
PF01502	PRA-CH	Phosphoribosyl-AMP cyclohydrolase	10	17	9	8	11	0	3.25	4	3	6	25	18	7	2	6	3	3	0	1	7	6	4	5	8	3	5	5	7	1	7	0	6	0	0	1	6	5	2	1	9
PF01503	PRA-PH	Phosphoribosyl-ATP pyrophosphohydrolase	8	20	19	10	15	3	4.75	3	3	10	23	16	12	5	6	5	7	0	2	8	4	4	9	11	3	6	7	18	4	8	0	5	0	0	2	3	6	4	1	12
PF01504	PIP5K	Phosphatidylinositol-4-phosphate 5-Kinase	0	0	0	0	0	0	0	0	0	0	1	0	0	0	0	0	62	0	0	0	0	0	0	0	0	0	0	0	0	0	0	0	0	0	0	12	0	8	0	0
PF01505	Vault	Major Vault Protein repeat	0	0	0	0	0	0	0	0	0	0	0	0	0	0	0	0	0	0	0	0	0	0	0	1	0	0	0	0	0	0	0	0	0	0	0	5	0	5	0	0
PF01507	PAPS_reduct	Phosphoadenosine phosphosulfate reductase family	2	18	10	16	6	0	7.5	6	12	12	8	14	12	14	6	0	4	3	9	7	0	3	14	17	2	1	5	14	8	7	0	2	1	7	0	2	8	8	7	6
PF01509	TruB_N	TruB family pseudouridylate synthase (N terminal domain)	21	36	28	18	25	4	8.5	9	7	14	28	29	21	8	17	8	15	1	4	18	8	4	21	25	7	13	8	31	7	17	1	8	1	2	6	12	10	6	3	20
PF01510	Amidase_2	N-acetylmuramoyl-L-alanine amidase	21	45	26	15	19	11	10.25	8	6	16	26	40	15	5	18	16	14	2	6	19	5	11	21	29	8	11	13	35	5	19	1	9	4	1	1	6	14	8	0	19
PF01512	Complex1_51K	Respiratory-chain NADH dehydrogenase 51 Kd subunit	21	42	37	21	35	2	12	6	18	22	38	33	28	16	24	8	9	1	13	37	5	4	41	44	15	10	12	56	10	27	4	6	4	3	13	9	12	15	8	38
PF01513	NAD_kinase	ATP-NAD kinase	30	51	36	24	34	7	12.5	12	11	20	46	41	31	16	20	14	21	1	14	26	16	6	34	44	11	16	16	45	7	26	1	17	3	2	8	15	15	13	7	31
PF01514	YscJ_FliF	Secretory protein of YscJ/FliF family	9	4	8	4	4	4	2.75	1	3	3	17	3	6	1	2	5	0	0	2	2	2	0	3	3	0	2	0	4	4	2	1	0	1	0	0	3	0	2	2	2
PF01515	PTA_PTB	Phosphate acetyl/butaryl transferase	73	114	72	57	61	24	33.75	26	26	59	108	113	65	28	36	49	76	10	18	49	28	11	69	74	25	59	43	109	18	38	5	27	6	5	21	41	49	22	4	59
PF01520	Amidase_3	N-acetylmuramoyl-L-alanine amidase	39	43	46	27	41	10	15.75	10	16	27	74	34	41	15	23	16	18	3	12	34	15	5	32	42	11	16	7	61	12	23	2	11	3	4	13	15	13	9	8	28
PF01521	Fe-S_biosyn	Iron-sulphur cluster biosynthesis	0	0	0	0	0	0	0	0	0	0	0	0	0	0	0	0	0	0	0	0	0	0	0	0	0	0	0	0	0	0	0	0	0	0	0	2	0	2	0	0
PF01522	Polysacc_deac_1	Polysaccharide deacetylase	33	52	33	31	39	14	17.25	10	13	32	49	34	32	10	24	20	17	0	7	26	8	6	20	31	10	16	7	40	12	25	0	9	0	4	8	13	8	7	5	31
PF01523	PmbA_TldD	Putative modulator of DNA gyrase	1	7	5	4	11	1	3.75	1	2	11	5	7	5	6	6	2	1	1	3	7	1	0	15	16	1	0	0	19	0	6	0	1	2	1	0	1	0	2	0	2
PF01525	Rota_NS26	Rotavirus NS26	0	0	0	0	0	0	0	0	0	0	0	0	0	0	1	0	0	0	0	0	0	0	0	0	0	0	0	0	0	0	0	0	0	0	0	0	0	0	0	0
PF01527	Transposase_8	Transposase	41	51	33	39	45	17	26.5	15	18	56	57	29	21	30	45	22	19	4	16	40	18	4	20	38	15	23	20	25	12	30	2	12	3	6	17	17	13	6	13	35
PF01529	zf-DHHC	DHHC zinc finger domain	0	0	1	0	0	0	0	0	0	0	1	0	0	0	0	0	126	0	0	0	0	0	0	0	0	0	0	0	0	0	0	0	0	0	0	11	0	9	0	0
PF01530	zf-C2HC	Zinc finger, C2HC type	0	0	0	0	0	0	0	0	0	0	0	0	0	0	0	0	0	0	0	0	0	0	0	0	0	0	0	0	0	0	0	0	0	0	0	1	0	1	0	0
PF01531	Glyco_transf_11	Glycosyl transferase family 11	0	15	6	4	3	1	2.5	1	1	7	11	11	3	1	5	3	6	0	0	7	1	3	1	3	0	1	3	5	1	1	0	2	0	0	0	5	3	4	0	0
PF01532	Glyco_hydro_47	Glycosyl hydrolase family 47	0	0	0	0	0	0	0	0	0	0	0	0	0	0	0	0	0	0	0	0	0	0	0	0	0	0	0	0	0	0	0	0	0	0	0	20	0	26	0	0
PF01534	Frizzled	Frizzled/Smoothened family membrane region	0	0	0	0	0	0	0	0	0	0	0	0	0	0	0	0	0	0	0	0	0	0	0	0	0	0	0	0	0	0	0	0	0	0	0	11	0	8	0	0
PF01535	PPR	PPR repeat	0	0	0	0	0	0	0.25	1	0	0	0	0	0	0	0	0	24	0	0	0	0	0	0	0	0	0	0	3	0	0	0	0	0	0	0	2	0	2	0	0
PF01536	SAM_decarbox	Adenosylmethionine decarboxylase	0	0	0	0	0	0	0	0	0	0	0	0	0	0	0	0	0	0	0	0	0	0	0	0	0	0	0	0	0	0	0	0	0	0	0	1	0	2	0	0
PF01541	GIY-YIG	GIY-YIG catalytic domain	17	54	32	28	41	5	22.75	13	17	56	29	29	36	13	30	4	29	6	8	37	1	5	26	38	13	5	7	32	10	26	0	9	7	2	10	3	8	12	6	25
PF01544	CorA	CorA-like Mg2+ transporter protein	28	32	17	13	17	10	14.5	10	10	28	43	30	18	6	15	8	18	2	7	18	6	4	24	24	7	14	12	30	7	10	0	9	1	0	8	5	13	8	3	14
PF01545	Cation_efflux	Cation efflux family	39	63	37	29	46	19	24	16	17	44	71	57	36	18	37	30	45	5	13	41	13	6	54	50	20	27	12	78	13	31	4	14	8	4	16	37	14	30	7	53
PF01546	Peptidase_M20	Peptidase family M20/M25/M40	27	79	58	48	69	8	24.75	16	27	48	55	70	68	26	50	14	21	5	19	59	5	22	84	71	18	14	27	132	22	53	0	21	9	2	18	17	30	31	12	63
PF01547	SBP_bac_1	Bacterial extracellular solute-binding protein	36	24	21	16	32	10	15.5	6	11	35	65	16	22	14	28	10	3	0	7	21	12	2	19	35	8	16	1	33	7	22	1	4	1	2	4	15	3	7	5	24
PF01548	Transposase_9	Transposase	86	77	54	50	51	38	35	20	28	54	111	65	47	30	39	59	15	8	22	45	45	16	43	87	21	44	20	54	20	37	9	26	11	4	20	52	26	19	18	38
PF01549	ShK	ShK domain-like	0	0	0	0	0	0	0	0	0	0	0	0	0	0	0	0	0	0	0	0	0	0	0	0	0	0	0	0	0	0	0	0	0	0	0	1	0	0	0	0
PF01551	Peptidase_M23	Peptidase family M23	28	93	85	49	92	13	32.75	25	31	62	60	81	80	32	76	15	25	3	22	75	10	12	83	79	27	21	17	122	23	55	4	12	9	11	28	23	21	29	11	68
PF01553	Acyltransferase	Acyltransferase	15	58	48	34	47	8	18.5	12	15	39	43	45	52	22	39	13	22	0	14	42	11	9	59	55	18	12	18	72	18	32	2	13	4	6	14	24	15	27	10	39
PF01554	MatE	MatE	130	180	173	122	166	36	73	45	65	146	263	135	133	73	137	71	49	6	50	149	46	27	164	183	60	73	45	256	54	117	6	27	11	14	41	69	50	51	27	155
PF01555	N6_N4_Mtase	DNA methylase	15	112	115	75	82	3	35.75	16	43	81	42	71	76	34	58	4	71	4	26	55	3	8	45	67	14	7	18	62	26	37	0	19	8	6	18	8	15	18	16	39
PF01556	DnaJ_C	DnaJ C terminal region	23	35	25	21	27	11	11.75	9	6	21	31	31	22	10	21	10	53	3	9	21	4	5	24	26	5	10	5	32	8	15	0	9	3	2	3	11	10	14	4	17
PF01557	FAA_hydrolase	Fumarylacetoacetate (FAA) hydrolase family	7	29	11	10	18	4	8	7	8	13	19	23	19	6	15	9	9	1	3	18	5	4	18	9	8	10	7	21	4	13	1	7	3	0	5	7	8	15	1	14
PF01558	POR	Pyruvate ferredoxin/flavodoxin oxidoreductase	46	124	63	54	86	20	33.5	28	30	56	93	105	46	30	48	38	36	7	20	64	31	16	70	99	24	48	48	99	23	50	10	25	10	7	21	31	44	27	12	67
PF01562	Pep_M12B_propep	Reprolysin family propeptide	0	0	0	0	0	0	0	0	0	0	0	0	0	0	0	0	0	0	0	0	0	0	0	0	0	0	0	0	0	0	0	0	0	0	0	6	0	6	0	0
PF01564	Spermine_synth	Spermine/spermidine synthase	8	10	15	9	6	1	3	2	6	3	13	4	6	7	3	4	4	0	3	6	2	0	8	18	1	0	1	14	6	3	0	1	0	2	0	4	0	8	3	3
PF01565	FAD_binding_4	FAD binding domain	17	35	24	16	24	6	9.75	7	11	15	29	34	22	9	15	6	19	1	11	15	4	7	26	28	4	11	9	41	8	16	1	10	4	4	6	12	13	15	6	15
PF01566	Nramp	Natural resistance-associated macrophage protein	2	0	0	2	1	0	0.5	0	0	2	2	0	1	0	1	0	0	0	0	1	1	0	0	0	1	0	0	0	0	1	0	0	0	0	0	4	0	2	0	1
PF01568	Molydop_binding	Molydopterin dinucleotide binding domain	5	0	3	3	2	0	1.5	1	4	1	5	0	2	5	1	0	0	0	3	1	0	0	2	3	1	1	0	4	2	1	0	0	0	0	1	0	0	0	2	1
PF01569	PAP2	PAP2 superfamily	42	92	46	20	61	8	20	10	12	50	69	80	38	18	53	25	47	2	8	48	14	21	28	54	14	33	28	60	9	36	2	19	2	2	10	35	34	21	8	46
PF01571	GCV_T	Aminomethyltransferase folate-binding domain	14	38	16	15	27	4	9.75	11	7	17	29	33	18	6	15	13	17	4	3	18	5	3	22	25	7	12	9	38	5	18	1	6	2	2	6	18	9	12	0	23
PF01575	MaoC_dehydratas	MaoC like domain	7	23	7	11	8	3	6.25	5	5	12	13	13	6	5	6	4	6	0	3	7	4	4	7	11	1	10	6	8	4	7	1	6	0	1	2	5	6	5	1	10
PF01576	Myosin_tail_1	Myosin tail	0	0	0	0	0	0	0	0	0	0	0	0	0	0	0	0	0	0	0	0	0	0	0	0	0	0	0	0	0	0	0	0	0	0	0	14	0	9	0	0
PF01578	Cytochrom_C_asm	Cytochrome C assembly protein	9	23	10	11	19	4	7.5	7	4	15	13	23	9	7	11	4	16	2	7	22	5	6	18	18	8	10	9	25	2	15	1	6	3	1	4	9	8	12	1	15
PF01580	FtsK_SpoIIIE	FtsK/SpoIIIE family	37	68	62	48	77	11	29.25	15	28	63	72	59	50	16	64	16	27	2	11	61	9	8	50	64	27	24	15	75	18	51	2	19	2	1	23	17	19	19	6	65
PF01582	TIR	TIR domain	1	12	8	5	9	0	4.5	2	4	12	3	11	9	2	5	1	9	1	1	10	0	4	3	9	1	1	5	7	1	5	1	5	1	0	2	7	5	9	0	6
PF01583	APS_kinase	Adenylylsulphate kinase	2	1	2	2	5	0	0.25	0	0	1	1	0	1	1	1	0	0	0	0	5	0	0	5	5	2	0	0	4	0	2	0	0	1	0	0	2	0	3	0	6
PF01584	CheW	CheW-like domain	39	24	30	19	11	14	13.75	10	10	21	65	8	22	6	8	14	0	0	5	5	9	0	7	11	4	7	2	14	4	6	1	0	4	2	4	4	1	2	3	5
PF01585	G-patch	G-patch domain	0	0	0	0	0	0	0	0	0	0	0	0	0	0	0	0	7	0	0	0	0	0	0	0	0	0	0	0	0	0	0	0	0	0	0	17	0	17	0	0
PF01588	tRNA_bind	Putative tRNA binding domain	21	58	28	22	39	7	13.5	11	10	26	51	46	28	11	31	16	21	2	11	31	10	8	39	49	16	19	19	57	9	31	2	15	2	2	12	16	26	12	4	32
PF01590	GAF	GAF domain	2	3	4	3	9	0	2	1	2	5	8	5	6	3	6	2	0	2	0	10	2	1	5	11	1	1	2	13	1	6	0	2	0	0	2	1	1	3	1	9
PF01591	6PF2K	6-phosphofructo-2-kinase	0	0	1	0	0	0	0	0	0	0	0	0	0	0	0	0	0	0	0	0	0	0	0	1	0	0	0	0	0	0	0	0	0	0	0	2	0	1	0	0
PF01592	NifU_N	NifU-like N terminal domain	8	11	13	6	12	4	5.75	5	5	9	15	7	11	2	6	2	2	1	3	4	2	0	6	10	3	1	3	10	3	4	0	1	1	1	2	4	1	1	3	4
PF01593	Amino_oxidase	Flavin containing amine oxidoreductase	10	17	11	8	11	2	5	2	5	11	27	20	14	3	14	6	7	1	2	9	5	1	17	16	6	5	2	30	2	9	1	2	1	0	1	22	3	22	0	13
PF01594	UPF0118	Domain of unknown function DUF20	18	43	19	19	23	6	10.5	8	5	23	37	26	16	9	14	11	14	1	8	20	6	3	21	31	6	13	8	31	9	12	2	8	2	2	5	6	9	8	3	11
PF01595	DUF21	Domain of unknown function DUF21	24	56	40	31	37	8	15.5	16	9	29	66	43	28	15	27	18	32	6	10	32	12	8	33	41	10	15	13	50	8	22	3	13	2	3	8	14	17	11	5	20
PF01596	Methyltransf_3	O-methyltransferase	17	45	13	11	24	5	9.5	6	8	19	35	38	14	6	17	8	18	3	6	13	6	7	12	16	8	11	13	22	8	14	1	15	1	3	3	6	11	8	2	13
PF01597	GCV_H	Glycine cleavage H-protein	8	36	21	20	19	5	12.5	10	11	24	22	25	19	10	15	9	12	2	9	17	6	4	25	23	6	10	16	31	6	13	0	6	6	2	7	9	12	11	4	18
PF01599	Ribosomal_S27	Ribosomal protein S27a	3	0	3	2	0	0	0.25	1	0	0	1	0	1	1	0	0	14	0	0	0	0	0	1	1	0	0	2	0	0	0	0	0	0	0	0	0	0	0	0	0
PF01602	Adaptin_N	Adaptin N terminal region	0	1	0	0	1	0	0	0	0	0	0	1	0	0	0	0	60	0	0	0	0	0	0	1	0	0	0	0	0	0	0	0	0	0	0	25	0	31	0	0
PF01603	B56	Protein phosphatase 2A regulatory B subunit (B56 family)	4	0	2	0	0	0	0	0	0	0	1	0	0	0	0	0	25	0	0	0	0	0	0	0	0	0	1	0	0	0	0	0	0	0	0	19	0	10	0	0
PF01608	I_LWEQ	I/LWEQ domain	0	0	0	0	0	0	0	0	0	0	0	0	0	0	0	0	0	0	0	0	0	0	0	0	0	0	0	0	0	0	0	0	0	0	0	3	0	4	0	0
PF01609	Transposase_11	Transposase DDE domain	150	195	143	142	93	68	78	64	88	92	218	133	103	86	81	78	61	21	55	80	75	29	119	167	32	81	48	118	63	67	18	39	31	21	24	67	49	46	34	55
PF01610	Transposase_12	Transposase	31	28	12	21	18	18	9.5	2	7	11	40	25	14	12	14	20	12	1	9	9	18	8	17	24	5	23	12	29	8	10	8	15	2	0	4	21	16	5	3	18
PF01612	3_5_exonuc	3'-5' exonuclease	13	52	17	18	25	3	11.25	5	11	26	32	45	19	10	23	8	34	2	7	23	7	7	16	29	8	12	17	29	8	15	2	16	2	4	7	10	17	12	3	17
PF01613	Flavin_Reduct	Flavin reductase like domain	30	37	32	20	38	6	14.5	16	10	26	45	28	27	13	23	13	13	3	7	27	10	7	36	42	9	10	6	53	11	18	1	11	6	3	6	11	9	10	2	22
PF01614	IclR	Bacterial transcriptional regulator	0	0	0	0	2	0	0.5	0	0	2	1	0	0	0	2	0	0	0	0	2	0	0	0	0	2	0	0	0	0	2	1	0	0	0	2	0	0	0	0	2
PF01617	Surface_Ag_2	Surface antigen	0	0	0	0	0	0	0.25	0	0	1	1	0	1	1	1	0	1	0	0	0	0	0	0	1	0	0	0	0	0	0	0	0	0	0	0	0	0	0	0	0
PF01618	MotA_ExbB	MotA/TolQ/ExbB proton channel family	23	52	29	30	39	11	17.25	10	15	33	41	43	30	21	36	14	23	7	10	39	8	8	43	51	14	18	18	51	10	34	2	13	8	4	7	19	25	9	3	37
PF01619	Pro_dh	Proline dehydrogenase	0	0	0	0	0	0	0	0	0	0	0	1	0	0	0	0	0	0	0	0	0	0	0	0	0	0	0	0	0	0	0	0	0	0	0	2	0	0	0	0
PF01624	MutS_I	MutS domain I	21	50	29	15	36	11	14.5	12	10	25	40	36	23	12	28	17	18	4	5	31	14	3	23	29	9	20	7	45	6	20	3	9	4	1	10	18	12	6	2	21
PF01625	PMSR	Peptide methionine sulfoxide reductase	7	30	20	11	20	1	9	10	8	17	21	22	18	8	19	9	13	3	7	18	4	2	20	15	10	14	9	20	4	13	0	4	3	1	8	8	3	10	2	15
PF01627	Hpt	Hpt domain	44	21	15	11	15	11	11.25	4	4	26	71	10	9	6	9	11	2	0	5	9	16	0	7	21	2	11	4	12	1	9	0	0	0	0	1	8	1	3	2	6
PF01628	HrcA	HrcA protein C terminal domain	14	6	16	8	11	4	5.25	1	6	10	31	10	16	5	5	8	5	0	4	5	8	0	2	9	1	3	1	11	6	2	0	1	0	0	1	2	0	3	2	4
PF01630	Glyco_hydro_56	Hyaluronidase	0	0	0	0	0	0	0	0	0	0	0	0	0	0	0	0	0	0	0	0	0	0	0	0	0	0	0	0	0	0	0	0	0	0	0	3	0	5	0	0
PF01632	Ribosomal_L35p	Ribosomal protein L35	17	28	16	10	14	10	10	7	9	14	26	20	13	6	16	14	17	1	6	15	11	4	13	20	3	9	8	16	6	14	1	8	2	1	5	6	8	7	3	10
PF01633	Choline_kinase	Choline/ethanolamine kinase	7	9	6	8	12	0	3	2	1	9	5	2	2	2	2	0	37	0	1	6	0	0	5	9	1	0	1	10	2	4	0	2	0	1	1	8	0	10	0	4
PF01634	HisG	ATP phosphoribosyltransferase	16	29	14	18	12	6	7.5	5	6	13	36	15	14	6	16	8	7	1	3	10	12	4	7	18	5	9	8	13	2	6	1	6	0	0	6	5	7	4	2	13
PF01636	APH	Phosphotransferase enzyme family	32	37	35	26	49	4	14.5	12	11	31	43	35	32	13	28	7	51	3	6	36	7	6	43	49	10	8	11	74	10	25	0	6	3	2	7	21	8	29	3	29
PF01637	Arch_ATPase	Archaeal ATPase	65	175	162	112	99	21	74.75	65	78	135	145	127	143	74	52	24	70	24	46	89	17	21	114	177	24	27	32	156	48	43	6	35	23	16	32	24	25	49	24	61
PF01638	HxlR	HxlR-like helix-turn-helix	24	39	26	22	24	15	15.5	14	10	23	36	28	28	11	14	12	16	1	8	20	12	5	16	25	9	13	11	30	10	19	2	10	3	3	9	10	6	3	3	14
PF01640	Peptidase_C10	Peptidase C10 family	49	154	128	84	158	18	56	47	55	104	70	108	117	42	90	27	65	9	42	149	20	13	194	153	66	35	53	240	26	96	5	32	18	15	48	23	55	44	13	138
PF01641	SelR	SelR domain	0	0	1	0	0	0	0.25	1	0	0	0	0	1	0	0	0	1	0	0	0	0	0	0	0	0	0	0	1	0	0	0	0	0	0	0	3	0	2	0	0
PF01642	MM_CoA_mutase	Methylmalonyl-CoA mutase	73	119	51	54	66	41	31.75	18	23	45	123	101	55	30	48	46	35	6	20	62	30	9	101	93	23	55	62	140	14	61	6	24	7	8	23	49	62	38	5	59
PF01643	Acyl-ACP_TE	Acyl-ACP thioesterase	26	57	39	25	37	11	20.25	18	15	37	55	59	43	11	28	14	25	3	9	45	14	10	33	39	15	20	16	53	10	25	2	13	6	3	6	17	21	11	3	35
PF01645	Glu_synthase	Conserved region in glutamate synthase	23	38	8	6	26	10	8.25	2	1	20	49	44	9	4	20	20	13	0	1	22	10	5	12	17	6	23	15	46	2	20	1	10	0	0	6	16	21	2	1	27
PF01648	ACPS	4'-phosphopantetheinyl transferase superfamily	5	23	20	13	14	2	6.75	6	9	10	19	19	18	7	8	6	7	4	3	10	7	4	11	17	4	4	3	23	5	7	0	5	2	1	4	6	8	9	3	12
PF01649	Ribosomal_S20p	Ribosomal protein S20	14	42	28	14	19	13	16.75	11	12	31	42	25	26	8	12	15	19	5	5	13	11	4	15	25	3	12	15	23	8	15	1	7	7	1	5	12	7	7	5	12
PF01650	Peptidase_C13	Peptidase C13 family	4	5	4	6	12	2	3	1	0	9	10	9	4	1	6	4	10	1	0	6	0	1	8	10	3	3	1	9	1	6	2	2	0	0	4	7	1	8	0	5
PF01652	IF4E	Eukaryotic initiation factor 4E	4	0	0	1	3	0	0.25	0	0	1	2	0	0	0	1	0	67	0	0	1	0	0	1	2	0	0	1	0	0	0	0	0	0	0	0	5	0	4	0	0
PF01653	DNA_ligase_aden	NAD-dependent DNA ligase adenylation domain	28	61	47	35	59	7	19.75	15	9	48	58	50	57	13	41	15	21	3	12	44	8	5	47	44	27	19	17	75	11	38	1	11	8	5	28	13	18	9	10	49
PF01654	Bac_Ubq_Cox	Bacterial Cytochrome Ubiquinol Oxidase	27	47	9	12	17	9	6.75	4	4	10	46	36	13	3	7	16	21	1	1	9	14	4	17	17	4	28	21	34	2	14	1	11	2	0	5	23	17	10	0	16
PF01655	Ribosomal_L32e	Ribosomal protein L32	4	0	2	2	0	0	0	0	0	0	1	0	1	1	0	0	9	0	0	0	0	0	0	0	0	0	2	0	0	0	0	0	0	0	0	1	0	1	0	0
PF01656	CbiA	CobQ/CobB/MinD/ParA nucleotide binding domain	84	136	134	72	131	29	56.25	28	52	116	159	119	117	47	100	43	53	5	29	110	24	20	101	103	41	48	33	132	39	85	4	32	7	7	36	43	38	32	11	101
PF01658	Inos-1-P_synth	Myo-inositol-1-phosphate synthase	0	8	3	4	3	0	1.25	1	1	3	5	9	3	0	2	2	8	0	0	4	0	2	2	3	2	3	3	7	0	2	1	3	0	0	1	3	3	1	0	3
PF01661	Macro	Macro domain	32	26	21	17	22	10	14.5	10	11	27	38	19	16	12	19	8	14	0	6	18	9	4	20	30	9	11	6	39	7	19	1	3	1	2	8	19	7	13	4	24
PF01663	Phosphodiest	Type I phosphodiesterase / nucleotide pyrophosphatase	25	60	26	26	35	6	11	7	8	23	59	55	23	9	29	16	34	0	9	41	11	14	27	46	9	22	19	39	9	25	2	16	1	4	4	28	21	17	3	23
PF01667	Ribosomal_S27e	Ribosomal protein S27	1	0	1	0	0	0	0	0	0	0	1	0	0	0	0	0	3	0	0	0	0	0	0	1	0	0	0	0	0	0	0	0	0	1	0	1	0	2	0	0
PF01668	SmpB	SmpB protein	8	24	18	15	15	4	8.25	9	6	14	21	23	16	7	12	4	12	0	4	13	4	4	10	21	4	3	7	18	7	9	2	5	2	0	4	8	6	3	4	13
PF01669	Myelin_MBP	Myelin basic protein	0	0	0	0	0	0	0	0	0	0	0	0	0	0	0	0	0	0	0	0	0	0	0	0	0	0	0	0	0	0	0	0	0	0	0	1	0	1	0	0
PF01674	Lipase_2	Lipase (class 2)	0	2	1	0	0	0	0	0	0	0	0	1	0	0	0	0	0	0	0	0	0	0	0	0	0	0	0	0	0	0	0	0	0	0	0	0	1	0	0	0
PF01676	Metalloenzyme	Metalloenzyme superfamily	36	82	40	21	56	18	22	13	11	46	96	79	32	11	40	26	33	1	6	43	14	10	34	44	24	32	38	48	5	40	1	21	1	3	10	31	29	9	3	43
PF01678	DAP_epimerase	Diaminopimelate epimerase	21	39	27	14	31	5	11	9	7	23	40	38	21	7	19	13	17	1	6	19	7	8	18	27	17	15	14	31	4	21	3	11	3	3	9	9	13	8	2	28
PF01679	UPF0057	Uncharacterized protein family UPF0057	1	1	1	1	3	0	1	2	2	0	1	1	3	3	1	0	0	0	2	2	0	0	8	1	2	0	0	5	1	1	0	0	0	1	1	0	0	0	1	2
PF01680	SOR_SNZ	SOR/SNZ family	0	13	0	0	10	1	2.25	1	0	7	5	11	2	0	5	4	3	0	0	10	1	1	2	6	0	5	2	6	0	5	0	2	0	0	1	2	7	0	0	8
PF01687	Flavokinase	Riboflavin kinase	17	26	24	19	18	10	11.5	6	8	22	31	25	18	5	17	8	13	1	4	16	6	5	16	28	8	10	9	30	6	18	1	8	1	2	8	6	11	7	3	20
PF01693	Cauli_VI	Caulimovirus viroplasmin	2	7	6	4	9	0	3.75	5	4	6	7	1	6	2	5	1	1	1	3	8	1	0	4	7	2	1	1	10	1	3	1	0	3	0	5	2	2	3	0	5
PF01694	Rhomboid	Rhomboid family	10	35	29	13	31	4	12.5	11	7	28	22	22	23	6	16	8	35	1	5	26	5	3	27	18	12	10	5	27	3	16	0	10	3	2	12	13	10	17	2	21
PF01695	IstB	IstB-like ATP binding protein	104	112	59	66	78	28	36.5	18	31	69	147	85	57	39	46	33	43	4	15	60	43	9	52	69	18	41	26	82	28	46	9	23	4	8	17	36	21	30	13	50
PF01696	Adeno_E1B_55K	Adenovirus EB1 55K protein / large t-antigen	0	0	0	0	0	0	0	0	0	0	0	0	0	0	0	0	1	0	0	0	0	0	0	0	0	0	0	0	0	0	0	0	0	0	0	0	0	0	0	0
PF01697	DUF23	Domain of unknown function	0	3	4	1	3	0	1.25	1	0	4	0	1	1	0	2	0	15	0	0	1	0	0	1	3	0	0	0	0	0	0	0	0	0	0	0	0	0	0	0	1
PF01699	Na_Ca_ex	Sodium/calcium exchanger protein	13	40	23	18	29	2	10.25	15	6	18	23	33	26	9	25	9	16	1	9	29	6	7	37	31	17	12	16	41	4	18	0	10	7	2	15	9	15	15	0	35
PF01702	TGT	Queuine tRNA-ribosyltransferase	24	42	29	26	39	8	12.25	7	10	24	47	38	36	16	24	11	18	0	8	25	11	4	40	42	13	19	10	47	9	23	3	9	3	4	6	14	16	16	6	26
PF01704	UDPGP	UTP--glucose-1-phosphate uridylyltransferase	4	0	0	1	1	0	0	0	0	0	10	1	0	0	1	0	13	0	0	0	0	0	0	4	0	2	0	1	0	0	0	0	0	0	0	4	0	7	0	2
PF01706	FliG_C	FliG C-terminal domain	9	3	11	3	3	2	2	1	2	3	16	2	4	2	1	2	0	0	1	2	2	0	2	4	1	2	0	3	2	2	0	0	1	1	0	2	0	0	1	1
PF01709	DUF28	Domain of unknown function DUF28	46	62	39	36	38	11	15.75	12	12	28	63	49	31	14	25	26	18	4	10	30	23	4	40	42	7	24	21	54	8	20	1	11	4	3	9	22	19	12	5	28
PF01710	Transposase_14	Transposase	5	6	9	11	5	3	3.75	5	3	4	7	2	7	6	4	1	3	4	5	4	4	1	6	8	1	1	1	3	5	3	0	3	1	2	1	2	2	5	3	2
PF01712	dNK	Deoxynucleoside kinase	10	46	31	22	26	0	8.5	8	10	16	30	39	25	6	16	9	22	4	7	12	5	6	31	23	3	13	15	29	10	12	1	12	7	1	3	12	14	16	2	16
PF01713	Smr	Smr domain	12	31	18	13	16	4	8.5	9	8	13	20	21	13	8	14	5	11	0	8	15	2	4	20	24	4	4	5	35	5	13	1	2	2	1	3	4	7	10	2	15
PF01715	IPPT	IPP transferase	28	80	47	27	49	9	20.5	17	12	44	65	51	47	23	38	20	34	3	14	55	14	8	36	53	13	28	28	64	12	38	2	11	1	6	12	20	24	18	7	43
PF01717	Meth_synt_2	Cobalamin-independent synthase, Catalytic domain	0	4	1	0	5	0	1.75	1	0	6	0	5	0	2	3	0	0	0	0	4	0	1	3	3	2	0	3	4	0	4	0	2	0	1	1	0	1	0	0	3
PF01719	Rep_2	Plasmid replication protein	0	0	0	0	2	0	0.5	0	0	2	0	0	0	0	2	0	1	0	0	2	0	0	0	0	2	0	0	0	0	2	0	0	0	0	2	0	0	0	0	2
PF01722	BolA	BolA-like protein	0	0	0	0	0	0	0	0	0	0	0	0	0	0	0	0	0	0	0	0	0	0	0	0	0	0	0	0	0	0	0	0	0	0	0	2	0	2	0	0
PF01724	DUF29	Domain of unknown function DUF29	0	0	1	0	1	0	0.25	0	0	1	0	0	0	0	1	0	0	0	0	2	0	0	0	0	0	0	0	0	0	1	0	0	0	0	0	0	0	0	0	1
PF01725	Ham1p_like	Ham1 family	31	49	23	24	32	8	14.25	11	14	24	57	37	23	15	23	9	30	0	8	22	11	3	20	34	10	17	12	35	6	19	2	11	1	3	7	10	12	12	2	22
PF01726	LexA_DNA_bind	LexA DNA binding domain	3	14	4	4	10	3	4.5	1	2	12	13	9	6	5	9	5	6	0	1	6	4	0	2	8	3	5	2	2	0	4	1	1	0	0	3	5	0	1	0	3
PF01728	FtsJ	FtsJ-like methyltransferase	8	8	13	8	10	2	3.75	2	4	7	18	10	9	1	7	2	3	0	2	8	4	3	7	10	4	2	3	11	2	9	0	2	0	0	2	11	4	5	0	9
PF01729	QRPTase_C	Quinolinate phosphoribosyl transferase, C-terminal domain	8	26	15	13	11	2	6.25	5	7	11	18	30	11	7	8	10	12	2	5	10	4	4	19	19	5	7	10	21	5	13	1	10	4	2	5	5	10	6	4	15
PF01731	Arylesterase	Arylesterase	1	0	0	0	0	0	0	0	0	0	1	0	0	0	0	0	1	0	0	0	0	0	0	0	0	0	0	0	0	0	0	0	0	0	0	1	0	2	0	0
PF01733	Nucleoside_tran	Nucleoside transporter	0	0	0	0	0	0	0	0	0	0	0	1	0	0	0	0	11	0	0	0	0	0	0	0	0	0	0	0	0	0	0	0	0	0	0	2	0	4	0	0
PF01734	Patatin	Patatin-like phospholipase	16	55	51	20	36	5	14	16	9	26	49	47	35	10	22	14	25	2	9	27	4	12	47	50	8	21	19	60	12	24	0	14	2	3	14	17	24	20	3	28
PF01735	PLA2_B	Lysophospholipase catalytic domain	0	0	0	0	0	0	0	0	0	0	0	0	0	0	0	0	0	0	0	0	0	0	0	0	0	0	0	0	0	0	0	0	0	0	0	3	0	1	0	0
PF01738	DLH	Dienelactone hydrolase family	9	44	24	18	40	2	6.5	3	11	10	19	49	24	9	30	1	12	1	5	29	1	26	33	36	9	6	22	45	5	24	1	13	0	2	7	13	26	12	2	30
PF01739	CheR	CheR methyltransferase, SAM binding domain	18	10	12	6	3	8	6	1	2	13	17	0	8	2	4	5	0	0	1	1	6	0	2	5	1	0	1	5	2	4	0	1	0	0	2	5	0	1	2	1
PF01740	STAS	STAS domain	30	76	45	32	71	15	29.5	13	22	68	63	55	46	19	57	28	17	4	5	56	15	12	32	48	27	24	17	48	10	46	1	18	7	2	22	24	11	15	2	55
PF01741	MscL	Large-conductance mechanosensitive channel, MscL	16	40	13	11	25	6	9.5	8	3	21	40	29	18	10	16	14	18	2	5	19	11	3	11	14	6	8	12	24	1	13	0	8	3	0	4	8	8	5	2	10
PF01743	PolyA_pol	Poly A polymerase head domain	17	32	17	22	21	5	8.5	6	8	15	31	23	17	5	16	11	17	1	4	18	3	3	19	27	5	17	4	32	9	12	0	5	2	1	5	12	10	4	4	18
PF01745	IPT	Isopentenyl transferase	6	22	17	13	19	4	6.75	4	5	14	21	23	15	8	19	2	12	1	6	10	4	8	23	15	5	5	8	26	6	14	0	9	2	3	5	4	10	9	0	15
PF01746	tRNA_m1G_MT	tRNA (Guanine-1)-methyltransferase	19	35	25	20	29	9	12	9	12	18	35	27	24	15	21	15	16	4	6	18	8	4	29	31	10	17	16	44	8	21	0	9	5	3	7	12	16	8	3	22
PF01747	ATP-sulfurylase	ATP-sulfurylase	0	0	0	0	0	0	0	0	0	0	0	0	0	0	0	0	0	0	0	0	0	0	0	0	0	0	0	0	0	0	0	0	0	0	0	5	0	5	0	0
PF01749	IBB	Importin beta binding domain	0	0	0	0	0	0	0	0	0	0	0	0	0	0	0	0	0	0	0	0	0	0	0	0	0	0	0	0	0	0	0	0	0	0	0	5	0	5	0	0
PF01750	HycI	Hydrogenase maturation protease	2	0	1	0	0	0	0.5	0	0	2	0	0	0	0	0	0	0	0	0	0	0	0	0	1	0	0	0	0	0	1	0	0	0	0	0	0	0	0	0	0
PF01751	Toprim	Toprim domain	52	114	61	51	69	16	30	24	23	57	88	83	64	24	54	23	41	5	18	65	27	20	54	75	16	27	37	89	15	48	5	29	6	6	16	27	32	22	9	55
PF01753	zf-MYND	MYND finger	0	0	0	0	0	0	0	0	0	0	0	0	0	0	0	0	4	0	0	0	0	0	0	0	0	0	0	0	0	0	0	0	0	0	0	7	0	6	0	0
PF01754	zf-A20	A20-like zinc finger	0	0	0	0	0	0	0	0	0	0	0	0	0	0	0	0	0	0	0	0	0	0	0	0	0	0	0	0	0	0	0	0	0	0	0	4	0	3	0	0
PF01755	Glyco_transf_25	Glycosyltransferase family 25 (LPS biosynthesis protein)	0	2	0	1	1	1	0.5	0	0	1	1	1	1	0	1	0	1	0	0	0	0	1	0	0	0	1	0	0	0	0	0	1	0	0	0	2	1	1	0	0
PF01756	ACOX	Acyl-CoA oxidase	0	0	0	0	0	0	0	0	0	0	0	0	0	0	0	0	0	0	0	0	0	0	0	0	0	0	0	0	0	0	0	0	0	0	0	6	0	1	0	0
PF01757	Acyl_transf_3	Acyltransferase family	25	98	37	41	54	8	23.5	4	15	67	44	63	31	22	33	17	62	1	8	41	10	31	22	58	9	15	33	32	11	25	0	27	0	3	10	7	30	7	4	34
PF01758	SBF	Sodium Bile acid symporter family	20	48	13	8	32	5	10	7	3	25	32	42	19	4	21	13	21	0	1	26	7	12	21	28	9	16	18	33	4	24	0	11	2	0	5	13	16	7	0	28
PF01759	NTR	UNC-6/NTR/C345C module	0	0	0	0	0	0	0	0	0	0	0	0	0	0	0	0	0	0	0	0	0	0	0	0	0	0	0	0	0	0	0	0	0	0	0	7	0	5	0	0
PF01761	DHQ_synthase	3-dehydroquinate synthase	19	70	44	21	38	7	17.25	17	14	31	45	55	30	14	25	13	15	1	13	30	4	4	43	42	15	22	11	65	10	27	0	8	7	6	12	13	12	19	8	30
PF01762	Galactosyl_T	Galactosyltransferase	0	0	0	0	0	0	0	0	0	0	0	0	0	0	0	0	0	0	0	0	0	0	0	0	0	0	0	0	0	0	0	0	0	0	0	16	0	7	0	0
PF01764	Lipase_3	Lipase (class 3)	5	2	3	1	2	0	1.5	1	2	3	5	4	3	0	1	1	9	0	0	1	1	0	0	1	0	0	0	2	0	0	0	1	0	0	0	2	0	0	0	2
PF01765	RRF	Ribosome recycling factor	26	51	37	28	36	9	19	18	12	37	58	35	41	14	28	15	23	5	8	30	20	4	30	35	14	15	18	44	9	28	1	10	8	2	8	16	14	13	4	30
PF01769	MgtE	Divalent cation transporter	2	3	8	6	2	1	2.75	2	4	4	5	1	7	3	3	0	0	0	3	3	0	0	6	8	2	1	1	6	5	2	0	0	0	3	3	7	2	8	4	4
PF01770	Folate_carrier	Reduced folate carrier	0	0	0	0	0	0	0	0	0	0	0	0	0	0	0	0	1	0	0	0	0	0	0	0	0	0	0	0	0	0	0	0	0	0	0	5	0	2	0	0
PF01773	Nucleos_tra2_N	Na+ dependent nucleoside transporter N-terminus	3	0	0	0	1	1	0.5	0	0	1	4	0	0	0	0	1	0	0	0	1	0	0	0	0	0	0	0	0	0	0	0	0	0	0	0	1	0	0	0	0
PF01775	Ribosomal_L18ae	Ribosomal L18ae/LX protein domain	3	0	3	2	0	0	0.25	0	0	1	1	0	0	1	0	0	12	0	0	0	0	0	0	4	0	0	0	0	0	0	0	0	0	0	0	2	0	1	0	0
PF01776	Ribosomal_L22e	Ribosomal L22e protein family	1	0	0	1	1	0	0.25	0	0	1	0	0	0	0	0	0	7	0	0	0	0	0	0	1	0	0	1	0	0	0	0	0	0	0	0	2	0	2	0	0
PF01777	Ribosomal_L27e	Ribosomal L27e protein family	0	0	5	3	1	0	0.25	1	0	0	0	0	1	1	0	0	7	1	0	0	0	0	0	3	0	0	3	0	0	0	0	0	0	0	0	1	0	1	0	0
PF01778	Ribosomal_L28e	Ribosomal L28e protein family	0	0	0	0	0	0	0	0	0	0	0	0	0	0	0	0	3	0	0	0	0	0	0	0	1	0	0	0	0	0	0	0	0	0	0	1	0	1	0	0
PF01779	Ribosomal_L29e	Ribosomal L29e protein family	2	0	2	0	0	0	0	0	0	0	0	0	0	0	0	0	7	0	0	0	0	0	0	0	0	0	1	0	0	0	0	0	0	0	0	0	0	0	0	0
PF01780	Ribosomal_L37ae	Ribosomal L37ae protein family	2	0	1	4	0	0	0.75	2	0	1	3	0	2	0	0	0	10	2	1	0	1	0	0	4	0	0	1	0	0	0	0	0	0	0	0	0	0	1	0	0
PF01781	Ribosomal_L38e	Ribosomal L38e protein family	2	0	1	0	0	0	0.5	2	0	0	0	0	0	0	0	0	6	0	0	0	0	0	0	0	0	0	1	0	0	0	0	0	0	0	0	0	0	1	0	0
PF01782	RimM	RimM N-terminal domain	10	17	10	6	12	1	4.25	2	3	11	20	10	7	3	12	6	5	1	3	8	4	4	5	8	4	2	4	12	2	6	0	4	1	1	1	1	4	4	1	3
PF01783	Ribosomal_L32p	Ribosomal L32p protein family	12	25	13	11	17	7	8.5	5	6	16	21	19	19	5	15	5	15	3	5	16	6	4	16	15	6	8	8	18	3	10	1	5	5	2	4	5	5	6	3	8
PF01784	NIF3	NIF3 (NGG1p interacting factor 3)	21	47	34	18	29	7	17	20	14	27	63	33	34	13	19	14	18	3	7	19	10	4	37	30	15	18	15	50	8	26	0	13	7	4	11	19	12	16	3	28
PF01787	Ilar_coat	Ilarvirus coat protein	0	0	0	0	0	0	0	0	0	0	0	0	0	0	0	0	0	0	0	0	0	0	0	1	0	0	0	0	0	0	0	0	0	0	0	0	0	0	0	0
PF01790	LGT	Prolipoprotein diacylglyceryl transferase	33	68	49	31	35	13	18.75	10	13	39	65	57	34	17	32	24	28	3	11	42	20	10	30	34	10	23	31	41	11	24	2	16	4	6	5	15	20	11	4	33
PF01791	DeoC	DeoC/LacD family aldolase	23	31	35	17	24	5	11.25	10	12	18	35	32	29	8	21	6	9	0	6	20	8	5	23	34	9	13	10	44	5	14	0	8	0	2	9	9	9	11	5	13
PF01793	Glyco_transf_15	Glycolipid 2-alpha-mannosyltransferase	0	0	0	0	0	0	0	0	0	0	0	0	0	0	1	0	0	0	0	0	0	0	0	0	0	0	0	0	0	0	0	0	0	0	0	0	0	0	0	0
PF01794	Ferric_reduct	Ferric reductase like transmembrane component	0	0	0	0	0	0	0	0	0	0	0	0	0	0	0	0	0	0	0	0	0	0	0	0	0	0	0	0	0	0	0	0	0	0	0	5	0	3	0	0
PF01795	Methyltransf_5	MraW methylase family	30	56	51	39	45	10	19.75	13	18	38	63	52	49	19	27	11	32	4	15	28	12	4	39	51	18	17	17	50	17	25	2	10	3	4	12	18	17	16	3	30
PF01797	Transposase_17	Transposase IS200 like	67	103	75	66	72	39	46.5	30	44	73	121	64	56	44	54	40	29	6	17	61	27	8	55	87	23	32	28	62	18	36	13	25	11	7	19	29	12	15	9	43
PF01798	Nop	Putative snoRNA binding domain	0	0	0	0	0	0	0	0	0	0	0	0	0	0	0	0	9	0	0	0	0	0	0	0	0	0	0	0	0	0	0	0	0	0	0	4	0	3	0	0
PF01799	Fer2_2	[2Fe-2S] binding domain	1	1	1	4	2	0	2.25	0	4	5	2	0	0	3	2	0	0	0	3	2	1	0	1	3	1	1	0	2	4	3	1	0	0	1	1	1	0	3	2	2
PF01803	LIM_bind	LIM-domain binding protein	0	0	0	0	0	0	0	0	0	0	0	0	0	0	0	0	0	0	0	0	0	0	0	0	0	0	0	0	0	0	0	0	0	0	0	2	0	2	0	0
PF01804	Penicil_amidase	Penicillin amidase	0	0	0	0	0	0	0	0	0	0	0	0	0	0	0	0	4	0	0	0	0	0	0	0	0	0	0	0	0	0	0	0	0	0	0	0	0	0	0	0
PF01805	Surp	Surp module	0	0	0	0	0	0	0	0	0	0	0	0	0	0	0	0	5	0	0	0	0	0	0	0	0	0	0	0	0	0	0	0	0	0	0	9	0	6	0	0
PF01807	zf-CHC2	CHC2 zinc finger	22	35	23	14	34	10	12.25	5	3	31	32	30	23	11	24	13	15	1	4	30	2	7	23	18	12	11	11	24	5	25	0	11	2	1	8	8	17	8	4	28
PF01808	AICARFT_IMPCHas	AICARFT/IMPCHase bienzyme	32	59	37	24	28	10	11.75	5	8	24	62	49	28	10	25	25	20	3	9	19	11	7	24	44	12	18	16	54	8	23	4	9	2	3	12	20	22	15	3	28
PF01809	DUF37	Domain of unknown function DUF37	9	12	8	12	12	1	5.25	5	2	13	15	17	11	3	12	7	7	3	1	9	5	3	8	20	4	2	7	19	3	8	1	6	1	3	3	6	3	3	1	10
PF01810	LysE	LysE type translocator	7	20	12	8	10	4	4	1	2	9	14	12	9	3	7	6	9	0	3	12	2	4	6	15	4	7	6	8	2	8	0	7	1	0	2	3	5	2	0	9
PF01812	5-FTHF_cyc-lig	5-formyltetrahydrofolate cyclo-ligase family	15	28	11	14	20	7	11.5	9	11	19	29	21	12	4	12	9	7	1	4	12	4	3	14	23	6	9	7	22	5	12	0	5	2	2	4	8	6	8	3	19
PF01813	ATP-synt_D	ATP synthase subunit D	2	4	21	8	8	1	3.75	5	4	5	12	6	22	3	8	1	11	0	2	9	2	0	14	10	5	0	1	27	2	8	1	0	0	1	3	5	0	12	1	8
PF01814	Hemerythrin	Hemerythrin HHE cation binding domain	1	0	0	0	1	0	0.5	1	0	1	0	0	0	0	0	0	0	0	0	1	0	0	0	1	1	0	0	0	0	0	0	0	0	0	0	1	0	0	0	0
PF01816	LRV	Leucine rich repeat variant	0	0	0	1	0	0	0	0	0	0	0	0	0	0	0	0	0	0	0	0	0	0	0	0	0	0	0	0	0	0	0	0	0	0	0	0	0	0	0	0
PF01817	CM_2	Chorismate mutase type II	8	20	11	10	18	4	5.5	4	4	10	20	18	9	7	9	7	12	0	4	14	4	4	12	16	5	3	8	26	4	13	0	8	1	0	4	7	9	6	0	15
PF01820	Dala_Dala_lig_N	D-ala D-ala ligase N-terminus	11	31	23	19	25	5	10.25	5	13	18	29	28	27	12	17	12	24	5	8	22	8	4	20	27	8	12	16	25	6	18	1	9	1	1	9	9	11	9	5	22
PF01821	ANATO	Anaphylotoxin-like domain	0	0	0	0	0	0	0	0	0	0	0	0	0	0	0	0	0	0	0	0	0	0	0	0	0	0	0	0	0	0	0	0	0	0	0	6	0	6	0	0
PF01822	WSC	WSC domain	0	0	0	0	0	0	0	0	0	0	0	0	0	0	0	0	0	0	0	0	0	0	0	0	0	0	0	0	0	0	0	0	0	0	0	1	0	0	0	0
PF01823	MACPF	MAC/Perforin domain	2	13	1	0	5	1	1	0	0	3	8	5	1	1	5	6	1	1	0	4	2	0	2	0	5	9	1	3	0	5	0	0	0	0	3	8	0	1	0	4
PF01825	GPS	Latrophilin/CL-1-like GPS domain	0	0	0	0	0	0	0	0	0	0	0	0	0	0	0	0	0	0	0	0	0	0	0	0	0	0	0	0	0	0	0	0	0	0	0	8	0	9	0	0
PF01826	TIL	Trypsin Inhibitor like cysteine rich domain	0	0	0	0	0	0	0	0	0	0	0	0	0	0	0	0	0	0	0	0	0	0	0	0	0	0	0	0	0	0	0	0	0	0	0	17	0	12	0	0
PF01827	FTH	FTH domain	0	0	0	0	0	0	0	0	0	0	0	0	0	0	0	0	0	0	0	0	0	0	0	0	0	0	0	0	0	0	0	0	0	0	0	1	0	1	0	0
PF01832	Glucosaminidase	Mannosyl-glycoprotein endo-beta-N-acetylglucosaminidase	14	41	23	16	27	4	11	9	12	19	27	33	24	10	15	6	13	0	9	21	6	3	27	26	13	9	7	30	10	14	1	7	1	2	8	8	8	9	6	20
PF01833	TIG	IPT/TIG domain	2	7	2	2	10	3	2.25	1	1	4	3	3	2	1	1	3	8	0	1	7	1	3	4	5	0	7	3	4	1	3	0	3	2	0	3	17	3	8	0	3
PF01834	XRCC1_N	XRCC1 N terminal domain	0	0	0	0	0	0	0	0	0	0	0	0	0	0	0	0	0	0	0	0	0	0	0	0	0	0	0	0	0	0	0	0	0	0	0	1	0	0	0	0
PF01835	A2M_N	MG2 domain	1	18	8	11	14	1	4.25	5	4	7	6	19	18	4	9	3	8	0	3	18	2	5	21	17	4	5	6	32	7	14	0	6	0	0	4	10	4	8	3	13
PF01837	DUF39	Domain of unknown function DUF39	0	0	1	0	1	0	0.5	1	0	1	0	0	0	0	1	0	0	0	0	2	0	0	1	0	1	0	0	1	0	2	0	0	0	0	1	0	0	0	0	2
PF01839	FG-GAP	FG-GAP repeat	6	18	19	12	17	0	6.5	9	6	11	6	13	19	10	13	2	3	3	7	17	2	0	33	13	12	1	1	35	7	15	1	1	3	2	10	17	2	25	1	13
PF01841	Transglut_core	Transglutaminase-like superfamily	16	15	16	12	34	3	8.25	3	8	19	25	16	12	10	18	5	16	0	7	27	4	1	24	22	12	7	6	33	5	22	2	1	2	0	10	6	3	9	2	33
PF01842	ACT	ACT domain	65	97	61	40	53	27	26.75	12	11	57	115	66	56	21	47	43	33	1	10	51	25	16	43	57	14	35	24	54	19	34	2	25	2	6	8	18	24	12	2	48
PF01843	DIL	DIL domain	0	0	0	0	0	0	0	0	0	0	0	0	0	0	0	0	0	0	0	0	0	0	0	0	0	0	0	0	0	0	0	0	0	0	0	4	0	5	0	0
PF01844	HNH	HNH endonuclease	16	47	38	27	24	5	17	11	15	37	23	29	26	15	27	2	38	4	13	22	1	8	22	39	9	1	11	32	9	17	0	16	5	1	3	5	9	7	5	12
PF01846	FF	FF domain	0	0	0	0	0	0	0	0	0	0	0	0	0	0	0	0	11	0	0	0	0	0	0	0	0	0	0	0	0	0	0	0	0	0	0	14	0	11	0	0
PF01847	VHL	von Hippel-Lindau disease tumour suppressor protein	0	0	0	0	0	0	0	0	0	0	0	0	0	0	0	0	0	0	0	0	0	0	0	0	0	0	0	0	0	0	0	0	0	0	0	1	0	2	0	0
PF01849	NAC	NAC domain	1	0	0	0	0	0	0	0	0	0	2	0	0	0	0	0	10	0	0	0	0	0	0	2	0	0	0	0	0	0	0	0	0	0	0	3	0	3	0	0
PF01850	PIN	PIN domain	20	30	26	17	24	4	10.75	5	11	23	32	28	20	12	17	6	7	0	7	19	6	8	15	18	9	6	7	17	8	17	0	7	0	0	6	2	4	3	2	15
PF01851	PC_rep	Proteasome/cyclosome repeat	0	0	0	0	0	0	0	0	0	0	0	0	0	0	0	0	0	0	0	0	0	0	0	0	0	0	0	0	0	0	0	0	0	0	0	8	0	6	0	0
PF01852	START	START domain	0	0	0	0	0	0	0	0	0	0	0	0	0	0	0	0	7	0	0	0	0	0	0	0	0	0	0	0	0	0	0	0	0	0	0	9	0	10	0	0
PF01853	MOZ_SAS	MOZ/SAS family	0	0	0	0	0	0	0	0	0	0	1	0	0	0	0	0	4	0	0	0	0	0	0	0	0	0	0	0	0	0	0	0	0	0	0	7	0	5	0	0
PF01855	POR_N	domain	70	122	69	54	82	25	30.5	19	24	54	111	109	64	39	66	34	28	7	23	67	36	20	99	114	32	51	47	135	29	53	3	24	8	10	31	48	58	32	15	81
PF01857	RB_B	Retinoblastoma-associated protein B domain	0	0	0	0	0	0	0	0	0	0	0	0	0	0	0	0	0	0	0	0	0	0	0	0	0	0	0	0	0	0	0	0	0	0	0	3	0	2	0	0
PF01858	RB_A	Retinoblastoma-associated protein A domain	0	0	0	0	0	0	0	0	0	0	0	0	0	0	0	0	0	0	0	0	0	0	0	0	0	0	0	0	0	0	0	0	0	0	0	2	0	2	0	0
PF01861	DUF43	Protein of unknown function DUF43	0	0	0	0	0	1	0.25	0	0	0	2	0	0	0	1	0	1	0	0	1	0	0	1	3	0	1	0	1	0	1	0	0	0	0	0	0	0	0	0	1
PF01862	PvlArgDC	Pyruvoyl-dependent arginine decarboxylase (PvlArgDC)	0	0	1	0	0	0	0	0	0	0	1	0	2	0	0	0	0	0	0	0	0	0	2	0	0	0	0	0	0	0	0	0	0	0	0	0	0	0	0	0
PF01863	DUF45	Protein of unknown function DUF45	22	40	33	20	21	4	11.5	9	14	19	37	26	36	15	17	9	16	3	13	17	7	8	19	36	4	10	10	25	6	9	4	11	6	4	5	5	12	6	6	17
PF01864	DUF46	Putative integral membrane protein DUF46	0	1	0	0	1	0	0.5	0	0	2	2	1	0	1	3	1	1	0	0	1	0	0	1	1	0	1	0	1	0	2	0	0	0	0	0	0	1	0	0	2
PF01865	PhoU_div	Protein of unknown function DUF47	5	1	8	4	4	4	2.5	3	1	2	12	1	3	2	0	2	0	0	1	4	1	0	7	6	0	1	0	10	3	2	2	0	3	1	1	0	0	3	0	2
PF01866	Diphthamide_syn	Putative diphthamide synthesis protein	0	0	0	0	0	0	0	0	0	0	0	0	0	0	0	0	4	0	0	0	0	0	0	0	0	0	0	0	0	0	0	0	0	0	0	4	0	2	0	0
PF01867	Cas_Cas1	CRISPR associated protein Cas1	12	17	36	26	14	1	9.75	10	8	20	12	11	17	8	9	2	7	0	3	13	0	0	16	23	7	1	0	15	5	14	0	2	3	0	6	2	0	4	1	10
PF01868	UPF0086	Domain of unknown function UPF0086	0	0	0	0	0	0	0	0	0	0	0	0	0	0	0	0	1	0	0	0	0	0	0	0	0	0	0	0	0	0	0	0	0	0	0	1	0	0	0	0
PF01869	BcrAD_BadFG	BadF/BadG/BcrA/BcrD ATPase family	23	19	17	22	21	1	8.5	7	8	18	38	22	21	12	16	4	7	0	8	18	5	6	21	30	7	3	6	30	12	17	0	4	2	1	7	4	4	9	4	21
PF01870	Hjc	Archaeal holliday junction resolvase (hjc)	2	2	0	0	2	0	0.5	0	0	2	1	3	0	0	1	2	1	0	0	0	2	0	0	0	0	2	0	0	0	0	0	1	0	0	1	1	0	0	0	0
PF01871	AMMECR1	AMMECR1	11	11	5	11	9	0	2	1	2	5	16	11	5	3	8	6	8	0	3	7	3	2	1	10	3	6	3	3	2	10	0	2	0	1	2	6	2	2	4	10
PF01872	RibD_C	RibD C-terminal domain	7	27	15	10	19	3	6.25	5	6	11	17	29	20	7	15	3	16	1	9	12	6	9	13	17	4	5	9	22	4	14	0	7	2	4	6	5	10	2	3	14
PF01873	eIF-5_eIF-2B	Domain found in IF2B/IF5	0	0	0	0	0	0	0	0	0	0	0	0	0	0	0	0	4	0	0	0	0	0	0	0	0	0	0	0	0	0	0	0	0	0	0	2	0	2	0	0
PF01874	CitG	ATP:dephospho-CoA triphosphoribosyl transferase	0	6	15	5	5	1	2.75	5	3	2	3	1	14	4	2	0	2	0	2	3	0	0	9	12	3	0	1	15	3	3	0	1	0	2	3	0	3	6	2	3
PF01875	Memo	Memo-like protein	4	17	2	6	13	1	2.5	0	2	7	8	8	4	4	7	7	9	0	0	8	5	2	0	9	3	6	3	7	0	8	1	3	0	0	1	5	6	1	0	5
PF01876	RNase_P_p30	RNase P subunit p30	0	0	0	0	0	0	0	0	0	0	0	0	0	0	0	0	1	0	0	0	0	0	0	0	0	0	0	0	0	0	0	0	0	0	0	1	0	0	0	0
PF01878	DUF55	Protein of unknown function DUF55	0	0	0	0	1	0	0.25	0	0	1	0	0	0	0	1	0	0	0	0	1	0	0	0	0	0	0	0	0	0	1	0	0	0	0	0	1	0	1	0	0
PF01880	Desulfoferrodox	Desulfoferrodoxin	8	7	8	6	6	0	1.75	0	2	5	7	5	4	2	5	1	2	0	1	4	0	0	2	8	2	2	0	6	2	3	0	1	0	0	2	1	0	1	2	2
PF01881	Cas_Cas6	CRISPR associated protein Cas6	0	0	5	1	0	0	0.75	2	1	0	0	0	3	0	0	0	0	0	0	0	0	0	1	2	0	0	0	1	0	0	0	0	0	0	0	0	0	0	0	0
PF01882	DUF58	Protein of unknown function DUF58	7	22	14	11	33	1	7.25	9	4	15	21	26	15	9	17	10	9	1	5	12	7	5	16	19	7	8	10	30	5	12	0	6	1	2	3	6	13	7	2	17
PF01883	DUF59	Domain of unknown function DUF59	7	25	15	11	17	2	7.75	10	8	11	24	27	12	5	9	9	14	1	6	15	6	4	20	23	4	8	10	32	7	11	1	8	3	2	6	11	9	8	1	12
PF01884	PcrB	PcrB family	2	1	4	3	5	1	0.75	0	1	1	0	4	4	2	1	0	1	0	1	1	0	0	5	12	0	2	1	5	3	1	1	1	1	1	1	0	1	1	1	3
PF01885	PTS_2-RNA	RNA 2'-phosphotransferase, Tpt1 / KptA family	6	5	11	1	6	2	2.75	4	1	4	8	5	7	1	4	1	4	2	1	3	0	0	7	2	1	1	1	8	1	4	0	1	3	0	2	1	0	4	2	4
PF01887	SAM_adeno_trans	S-adenosyl-l-methionine hydroxide adenosyltransferase	2	2	7	5	9	2	6.25	6	9	8	4	4	9	4	5	2	0	1	4	9	0	0	13	11	4	1	0	15	6	8	0	1	3	2	3	3	0	4	1	6
PF01888	CbiD	CbiD	19	22	8	6	11	6	5.25	4	1	10	23	11	14	2	7	9	6	0	1	6	4	3	9	16	3	8	6	18	1	9	0	3	0	0	2	7	10	6	2	8
PF01890	CbiG_C	Cobalamin synthesis G C-terminus	11	14	7	4	8	4	3.5	2	3	5	21	10	6	1	6	5	7	0	0	6	4	2	6	10	2	8	4	10	2	5	0	2	2	0	2	5	4	3	0	7
PF01891	CbiM	Cobalt uptake substrate-specific transmembrane region	2	1	3	4	0	0	0.25	0	1	0	4	0	1	1	0	0	0	0	0	0	0	0	2	2	0	0	0	3	1	0	0	0	0	0	0	0	0	1	1	0
PF01894	UPF0047	Uncharacterised protein family UPF0047	10	19	5	7	10	6	5.5	2	3	11	10	19	3	2	7	6	6	0	1	6	5	2	4	4	3	5	5	4	2	6	0	5	2	0	1	6	7	1	0	4
PF01895	PhoU	PhoU domain	35	59	60	20	44	10	20.25	23	12	36	59	43	45	12	25	17	22	5	8	34	14	6	41	39	13	13	14	60	10	26	2	18	4	3	11	17	11	15	2	28
PF01896	DNA_primase_S	Eukaryotic and archaeal DNA primase small subunit	0	1	1	0	0	0	0	0	0	0	0	2	1	0	0	0	10	0	0	0	0	0	1	0	0	0	0	2	1	0	0	0	0	0	0	3	0	1	0	0
PF01899	MNHE	Na+/H+ ion antiporter subunit	0	2	9	5	1	0	0.5	0	1	1	0	0	5	2	0	0	1	0	2	1	0	0	1	2	0	0	0	1	1	0	0	0	0	0	0	0	0	0	1	2
PF01900	RNase_P_Rpp14	Rpp14/Pop5 family	0	0	0	0	0	0	0	0	0	0	0	0	0	0	0	0	3	0	0	0	0	0	0	0	0	0	0	0	0	0	0	0	0	0	0	3	0	1	0	0
PF01902	ATP_bind_4	ATP-binding region	0	0	0	0	0	0	0.25	0	0	1	1	0	0	0	0	0	3	0	0	0	0	0	1	0	0	0	0	0	0	0	0	0	0	0	0	3	0	1	0	0
PF01903	CbiX	CbiX	3	2	1	1	1	0	0.75	0	1	2	5	1	1	2	1	1	0	0	1	0	0	0	1	2	1	1	0	0	0	1	0	0	0	0	0	0	1	0	0	2
PF01904	DUF72	Protein of unknown function DUF72	0	0	0	0	0	0	0	0	0	0	0	1	0	0	0	0	0	0	0	0	0	0	0	0	0	0	0	0	0	0	0	0	0	0	0	0	0	0	0	0
PF01905	DevR	CRISPR-associated negative autoregulator DevR/Csa2	0	2	0	0	0	0	0	0	0	0	0	1	0	0	0	0	0	0	0	0	0	0	0	0	0	0	0	0	0	0	0	0	0	0	0	0	0	0	0	0
PF01906	DUF74	Domain of unknown function (DUF74)	18	33	17	15	23	10	13.25	11	10	22	21	34	23	10	18	12	12	2	7	21	10	5	13	17	11	10	13	24	5	17	0	13	1	2	4	11	11	8	1	24
PF01907	Ribosomal_L37e	Ribosomal protein L37e	3	0	0	0	0	0	0	0	0	0	0	0	0	0	0	0	8	0	0	0	0	0	0	0	0	0	0	0	0	0	0	0	0	0	0	0	0	0	0	0
PF01909	NTP_transf_2	Nucleotidyltransferase domain	45	125	73	62	48	18	39.25	37	35	67	91	78	71	36	44	24	70	15	30	43	10	13	47	80	23	17	20	61	24	36	1	22	18	4	14	17	18	33	9	38
PF01910	DUF77	Domain of unknown function DUF77	1	1	1	0	0	0	0	0	0	0	0	0	0	0	0	0	0	0	0	0	0	0	0	0	0	1	0	1	0	0	0	0	0	0	0	0	0	0	0	0
PF01912	eIF-6	eIF-6 family	0	0	0	0	0	0	0	0	0	0	0	0	0	0	0	0	5	0	0	0	0	0	0	0	0	0	0	0	0	0	0	0	0	0	0	1	0	1	0	0
PF01914	MarC	MarC family integral membrane protein	0	3	4	3	8	1	4.25	2	4	10	2	2	3	4	6	0	3	0	1	8	0	0	12	4	3	0	0	7	2	6	0	1	0	1	2	0	0	2	0	6
PF01915	Glyco_hydro_3_C	Glycosyl hydrolase family 3 C terminal domain	46	172	58	40	104	22	26.75	14	9	62	138	162	65	13	78	40	70	3	7	82	26	26	98	97	42	68	59	161	4	84	2	46	5	1	36	47	59	33	2	100
PF01916	DS	Deoxyhypusine synthase	0	3	5	3	5	1	2.75	5	2	3	2	1	5	4	0	0	6	1	2	6	0	0	11	8	0	0	0	12	4	4	0	0	1	2	0	2	0	5	0	4
PF01918	Alba	Alba	2	0	1	2	0	0	0	0	0	0	2	0	2	0	0	0	19	0	0	0	0	0	0	2	0	0	1	0	0	0	0	0	0	0	0	2	0	2	0	0
PF01920	Prefoldin_2	Prefoldin subunit	1	0	1	1	0	0	0.5	1	0	1	1	0	0	0	0	0	15	0	0	0	0	0	0	0	0	0	0	0	0	1	0	0	1	0	0	6	0	6	0	0
PF01921	tRNA-synt_1f	tRNA synthetases class I (K)	10	3	5	4	9	2	3	0	3	7	18	4	5	2	2	3	2	0	1	4	4	0	3	9	2	1	0	5	1	2	0	0	0	0	3	0	2	0	1	4
PF01922	SRP19	SRP19 protein	0	0	0	0	0	0	0	0	0	0	0	0	0	0	0	0	3	0	0	0	0	0	0	0	0	0	0	0	0	0	0	0	0	0	0	1	0	1	0	0
PF01923	Cob_adeno_trans	Cobalamin adenosyltransferase	16	44	29	14	15	9	15.5	20	12	21	28	25	27	13	17	11	20	3	5	20	9	5	30	26	10	17	17	34	6	13	0	11	3	2	5	11	14	11	3	21
PF01924	HypD	Hydrogenase formation hypA family	3	2	0	0	3	0	1	0	1	3	13	0	1	0	1	2	0	0	0	2	0	0	1	3	2	3	0	5	0	2	2	0	0	0	0	0	1	1	0	1
PF01925	TauE	Sulfite exporter TauE/SafE	13	13	15	9	10	4	6.75	4	7	12	17	17	10	10	10	9	13	2	5	12	3	7	7	14	6	6	7	14	4	11	0	6	1	0	1	6	4	4	1	11
PF01926	MMR_HSR1	GTPase of unknown function	114	225	178	115	191	30	66.25	48	54	133	244	201	153	57	141	60	96	7	40	138	54	36	153	185	56	66	68	237	50	108	4	46	15	13	42	71	80	61	21	144
PF01928	CYTH	CYTH domain	2	13	4	3	8	1	2	3	1	3	5	10	5	1	7	0	2	0	0	6	0	4	4	2	3	2	4	6	1	10	0	3	1	1	0	1	2	0	0	7
PF01929	Ribosomal_L14e	Ribosomal protein L14	1	0	2	3	0	1	0.25	0	0	0	1	0	1	0	0	0	8	1	0	0	0	0	0	2	0	0	1	0	0	0	0	0	0	0	0	0	0	1	0	0
PF01930	Cas_Cas4	Domain of unknown function DUF83	3	8	12	3	6	1	3	1	5	5	5	6	6	5	2	0	2	0	3	2	0	0	8	8	3	3	1	3	2	3	0	1	0	0	1	0	1	2	1	5
PF01931	NTPase_I-T	Protein of unknown function DUF84	0	0	0	0	0	0	0	0	0	0	0	0	0	0	0	0	1	0	0	0	0	0	0	0	0	0	0	0	0	0	0	0	0	0	0	1	0	1	0	0
PF01933	UPF0052	Uncharacterised protein family UPF0052	4	2	10	9	3	1	0.75	0	1	1	3	2	6	1	1	0	2	0	2	2	0	0	5	8	0	2	0	7	1	2	0	0	1	0	0	0	0	0	0	1
PF01934	DUF86	Protein of unknown function DUF86	21	58	29	21	23	6	17.25	16	20	27	38	28	35	15	25	10	17	0	13	20	8	6	26	31	6	12	9	25	10	14	1	11	11	1	6	5	5	13	7	13
PF01935	DUF87	Domain of unknown function DUF87	18	34	21	17	46	4	15.75	8	10	41	32	30	14	2	39	8	19	1	4	42	4	5	18	22	22	10	8	32	5	33	0	9	1	0	18	7	10	8	3	40
PF01936	DUF88	Protein of unknown function DUF88	5	11	16	7	14	1	5.75	3	5	14	12	7	9	5	7	4	4	1	2	11	4	2	4	7	3	2	3	6	5	5	1	2	2	2	4	3	2	2	4	10
PF01937	DUF89	Protein of unknown function DUF89	1	0	0	1	0	0	0	0	0	0	1	0	0	0	0	0	1	0	0	0	0	0	0	0	0	2	0	0	0	0	0	0	0	0	0	2	0	3	0	0
PF01938	TRAM	TRAM domain	18	24	25	20	21	1	11.75	11	12	23	29	26	28	18	17	4	15	4	9	17	8	4	27	31	8	7	7	38	8	15	0	5	4	3	6	5	9	12	5	20
PF01939	DUF91	Protein of unknown function DUF91	1	2	3	2	1	0	1.25	4	1	0	0	1	3	0	0	0	2	1	2	1	0	0	1	3	0	1	0	4	0	0	0	2	2	0	0	0	0	1	0	0
PF01940	DUF92	Integral membrane protein DUF92	0	0	0	0	0	0	0	0	0	0	0	0	0	0	0	0	1	0	0	0	0	0	0	0	0	0	0	0	0	0	0	0	0	0	0	2	0	2	0	0
PF01943	Polysacc_synt	Polysaccharide biosynthesis protein	28	101	54	65	70	7	32.25	14	28	80	47	63	48	40	50	11	53	3	25	64	6	17	40	89	24	18	18	49	22	49	1	19	8	6	18	12	15	9	8	36
PF01944	DUF95	Integral membrane protein DUF95	0	4	0	1	1	0	0.25	0	0	1	0	3	0	1	1	0	3	0	0	1	0	1	0	1	1	0	1	0	0	1	0	1	0	0	1	0	2	0	0	1
PF01946	Thi4	Thi4 family	32	52	50	31	50	10	18.5	6	19	39	57	45	33	16	35	20	20	3	6	34	12	8	31	49	21	23	15	64	11	30	3	12	1	3	11	20	16	19	5	38
PF01948	PyrI	Aspartate carbamoyltransferase regulatory chain, allosteric domain	3	12	2	5	7	1	2.5	1	2	6	9	13	8	1	5	1	4	0	2	6	1	4	4	4	2	2	4	3	1	3	0	2	1	1	1	2	3	2	0	5
PF01951	Archease	Archease protein family (DUF101/UPF0211)	0	0	0	0	0	0	0	0	0	0	0	0	0	0	0	0	0	0	0	0	0	0	0	0	0	0	0	0	0	0	0	0	0	0	0	1	0	1	0	0
PF01954	DUF104	Protein of unknown function DUF104	1	0	0	0	0	0	0	0	0	0	0	0	0	0	0	0	0	0	0	0	0	0	0	0	0	0	0	1	0	0	0	0	0	0	0	0	0	0	0	0
PF01956	DUF106	Integral membrane protein DUF106	1	0	0	0	0	0	0	0	0	0	0	0	0	0	0	0	5	0	0	0	0	0	0	1	0	0	0	0	0	0	0	0	0	0	0	3	0	4	0	0
PF01957	NfeD	NfeD-like	12	17	10	10	14	2	4.25	5	1	9	22	17	9	4	11	5	8	0	2	7	3	4	7	9	5	6	11	22	1	9	0	5	0	1	5	6	8	6	0	9
PF01960	ArgJ	ArgJ family	19	9	6	3	13	3	4.25	0	2	12	30	7	3	5	10	8	0	0	0	7	3	0	2	11	6	9	1	10	0	12	0	0	0	0	3	4	0	2	0	9
PF01963	TraB	TraB family	0	2	0	0	0	0	0	0	0	0	0	1	0	0	1	0	0	0	0	0	0	0	0	1	0	0	0	0	0	0	1	0	0	0	0	1	0	1	0	0
PF01964	ThiC	ThiC family	7	14	7	4	10	1	3.25	1	4	7	5	20	4	6	5	0	5	0	1	3	1	1	7	10	0	0	2	18	3	1	1	3	0	2	1	0	4	0	1	7
PF01965	DJ-1_PfpI	DJ-1/PfpI family	15	43	22	12	25	4	9	5	11	16	30	37	21	10	13	14	18	1	7	24	5	9	17	24	8	15	15	33	6	19	0	10	3	1	4	15	16	10	3	19
PF01966	HD	HD domain	121	167	86	74	128	36	54	23	35	122	232	141	69	44	102	51	49	0	22	100	43	31	69	114	42	51	50	128	27	89	3	39	2	5	21	56	46	24	12	106
PF01967	MoaC	MoaC family	1	1	3	2	2	0	1.25	1	1	3	7	2	3	2	1	1	1	0	3	1	1	0	1	2	1	0	0	4	3	1	0	0	0	1	1	1	0	0	0	1
PF01968	Hydantoinase_A	Hydantoinase/oxoprolinase	2	1	0	0	0	1	0.25	0	0	0	3	0	2	0	0	0	0	0	0	0	0	0	1	2	0	0	0	2	0	0	0	0	0	0	0	1	0	0	0	0
PF01969	DUF111	Protein of unknown function DUF111	17	9	21	9	10	6	7.5	8	5	11	21	9	15	6	13	7	0	1	2	8	5	0	9	11	1	5	1	22	3	7	1	3	1	1	3	9	1	2	2	8
PF01970	TctA	Tripartite tricarboxylate transporter TctA family	9	8	63	21	6	0	6.75	8	11	8	9	5	36	11	4	1	0	2	11	6	0	0	16	28	9	2	0	28	8	4	0	0	1	5	3	0	1	14	10	4
PF01972	SDH_sah	Serine dehydrogenase proteinase	1	6	9	3	7	0	1.5	1	2	3	5	8	6	0	3	0	1	1	3	6	2	2	8	12	3	4	1	11	1	4	0	1	1	0	2	3	3	3	0	8
PF01973	MAF_flag10	Protein of unknown function DUF115	1	0	1	0	3	0	1.25	0	0	5	2	1	1	0	3	0	0	0	0	2	0	0	0	0	0	0	0	0	0	2	0	0	0	0	0	0	0	0	0	0
PF01974	tRNA_int_endo	tRNA intron endonuclease, catalytic C-terminal domain	0	0	0	0	0	0	0	0	0	0	0	0	0	0	0	0	1	0	0	0	0	0	0	0	0	0	0	0	0	0	0	0	0	0	0	3	0	1	0	0
PF01975	SurE	Survival protein SurE	13	32	16	14	19	7	8	5	5	15	33	39	17	8	17	16	10	4	8	16	4	4	24	18	3	13	13	38	3	14	0	12	2	1	7	12	14	7	2	21
PF01976	DUF116	Protein of unknown function DUF116	2	0	0	0	1	2	0.5	0	0	0	3	0	0	0	1	1	0	0	0	0	1	0	0	1	1	1	0	1	0	1	0	0	0	0	0	2	0	0	0	1
PF01977	UbiD	3-octaprenyl-4-hydroxybenzoate carboxy-lyase	11	4	0	4	2	4	1.5	0	0	2	12	1	0	1	1	1	0	0	0	0	1	0	2	4	0	2	0	4	0	0	0	0	0	0	0	2	2	2	0	0
PF01978	TrmB	Sugar-specific transcriptional regulator TrmB	16	47	15	34	21	9	18.5	11	19	35	36	14	22	17	14	7	21	1	12	21	8	1	14	30	8	9	9	25	10	6	4	4	4	5	5	9	3	11	3	12
PF01979	Amidohydro_1	Amidohydrolase family	44	59	75	45	53	14	27.25	22	25	48	84	54	59	31	39	29	19	4	26	45	24	8	66	69	25	35	18	112	24	33	5	9	6	8	12	34	20	28	13	54
PF01980	UPF0066	Uncharacterised protein family UPF0066	3	16	5	8	17	0	4.25	3	1	13	14	24	13	3	11	5	10	1	2	15	0	4	17	15	6	2	6	23	1	14	0	7	0	0	4	5	6	1	1	20
PF01981	PTH2	Peptidyl-tRNA hydrolase PTH2	0	0	2	2	1	0	0.5	0	2	0	0	0	1	0	0	0	4	0	0	0	0	0	1	2	0	0	0	0	0	0	0	0	0	0	0	2	0	3	0	0
PF01983	CofC	Guanylyl transferase CofC like	0	1	4	2	0	0	0.75	1	2	0	0	0	2	2	0	0	0	0	1	0	0	0	1	2	0	0	0	1	1	0	0	0	0	0	0	0	0	0	0	0
PF01984	dsDNA_bind	Double-stranded DNA-binding domain	0	0	0	0	0	0	0	0	0	0	0	0	0	0	0	0	3	0	0	0	0	0	0	0	0	0	0	0	0	0	0	0	0	0	0	1	0	1	0	0
PF01985	CRS1_YhbY	CRS1 / YhbY (CRM) domain	9	1	0	0	6	1	2	0	1	6	6	1	0	0	1	1	1	0	0	2	2	0	0	0	1	2	0	3	1	3	0	0	0	0	2	0	0	0	0	3
PF01986	DUF123	Domain of unknown function DUF123	0	0	0	0	0	0	0	0	0	0	1	0	0	0	0	0	0	0	0	0	0	0	0	0	0	0	0	0	0	0	0	0	0	0	0	0	0	0	0	0
PF01987	DUF124	Protein of unknown function DUF124	1	2	5	3	2	0	0.5	0	0	2	7	5	3	0	3	0	0	0	0	1	0	0	1	4	2	1	0	5	0	3	1	0	0	0	2	1	1	0	0	6
PF01988	VIT1	VIT family	0	0	1	0	0	0	0	0	0	0	0	0	1	0	0	0	0	0	0	0	0	0	0	0	0	0	0	0	0	0	0	0	0	0	0	0	0	0	0	0
PF01989	DUF126	Protein of unknown function DUF126	0	0	0	0	0	0	0	0	0	0	0	0	0	0	0	0	0	0	0	0	0	0	0	0	0	0	0	1	0	0	0	0	0	0	0	0	0	0	0	0
PF01990	ATP-synt_F	ATP synthase (F/14-kDa) subunit	1	0	4	2	2	0	0.5	0	0	2	1	1	5	1	1	0	1	0	1	1	1	0	3	2	1	0	1	3	1	1	0	0	0	0	1	4	0	7	0	2
PF01991	vATP-synt_E	ATP synthase (E/31 kDa) subunit	2	1	4	1	1	0	0.25	0	0	1	3	0	2	0	1	0	20	0	1	1	1	0	0	1	2	1	0	3	0	1	0	0	0	0	0	1	0	1	0	2
PF01992	vATP-synt_AC39	ATP synthase (C/AC39) subunit	2	0	7	1	1	0	1	0	2	2	2	0	3	1	1	0	8	0	0	2	0	0	0	2	2	1	0	6	2	1	0	0	0	1	2	2	0	1	1	1
PF01996	F420_ligase	F420-0:Gamma-glutamyl ligase	3	5	4	5	12	0	3.75	2	4	9	8	2	4	3	11	3	7	1	3	8	0	0	4	6	4	1	0	8	1	6	0	0	2	0	6	2	1	2	2	6
PF01997	Translin	Translin family	0	0	0	0	0	0	0	0	0	0	0	0	0	0	0	0	0	0	0	0	0	0	0	0	0	0	0	0	0	0	0	0	0	0	0	2	0	3	0	0
PF02001	DUF134	Protein of unknown function DUF134	4	1	4	0	0	1	0.5	0	0	1	5	0	3	1	0	1	1	0	0	0	1	0	3	1	0	0	1	3	0	1	0	1	0	0	0	0	0	0	0	0
PF02002	TFIIE_alpha	TFIIE alpha subunit	3	6	4	3	3	1	2.5	1	5	3	0	3	5	1	1	1	2	0	3	3	0	1	2	3	1	1	1	1	1	0	0	0	1	0	1	1	1	1	0	1
PF02005	TRM	N2,N2-dimethylguanosine tRNA methyltransferase	0	2	0	1	0	0	0	0	0	0	1	2	1	1	0	1	10	0	0	1	0	0	0	2	0	0	0	1	1	0	0	0	0	0	0	5	0	4	0	0
PF02008	zf-CXXC	CXXC zinc finger domain	0	0	0	0	0	0	0	0	0	0	0	0	0	0	0	0	0	0	0	0	0	0	0	0	0	0	0	0	0	0	0	0	0	0	0	4	0	3	0	0
PF02010	REJ	REJ domain	0	0	1	0	0	0	0	0	0	0	0	0	0	0	0	0	1	0	2	0	0	0	2	0	1	0	0	0	1	0	0	1	0	0	0	3	0	1	0	1
PF02011	Glyco_hydro_48	Glycosyl hydrolase family 48	0	0	0	0	1	0	0	0	0	0	0	0	0	0	0	0	0	0	0	1	0	0	0	0	0	0	0	0	0	1	0	0	0	0	0	0	0	0	0	1
PF02012	BNR	BNR/Asp-box repeat	1	2	0	0	0	0	0	0	0	0	0	0	0	1	0	0	0	1	0	0	0	0	0	0	0	0	0	0	0	0	0	0	0	0	0	1	0	0	0	0
PF02014	Reeler	Reeler domain	0	0	0	0	0	0	0	0	0	0	0	0	0	0	0	0	0	0	0	0	0	0	0	0	0	0	0	0	0	0	0	0	0	0	0	2	0	0	0	0
PF02015	Glyco_hydro_45	Glycosyl hydrolase family 45	0	0	0	0	0	0	0	0	0	0	0	1	0	2	0	0	0	0	0	0	0	0	0	10	0	0	0	0	0	0	0	0	0	0	0	0	0	0	0	0
PF02016	Peptidase_S66	LD-carboxypeptidase	17	35	41	16	36	5	18	16	14	37	26	25	32	14	28	9	12	0	10	35	8	2	33	37	10	10	13	42	12	24	1	3	3	4	18	13	11	9	5	31
PF02017	CIDE-N	CIDE-N domain	0	0	0	0	0	0	0	0	0	0	0	0	0	0	0	0	0	0	0	0	0	0	0	0	0	0	0	0	0	0	0	0	0	0	0	1	0	0	0	0
PF02018	CBM_4_9	Carbohydrate binding domain	6	24	5	5	16	2	2.5	1	1	6	14	31	6	3	10	3	9	0	1	10	3	9	5	14	6	5	6	9	0	8	0	7	0	0	1	3	11	1	0	19
PF02019	WIF	WIF domain	0	0	0	0	0	0	0	0	0	0	0	0	0	0	0	0	0	0	0	0	0	0	0	0	0	0	0	0	0	0	0	0	0	0	0	1	0	1	0	0
PF02020	W2	eIF4-gamma/eIF5/eIF2-epsilon	0	0	0	0	0	0	0	0	0	0	0	0	0	0	0	0	1	0	0	0	0	0	0	0	0	0	0	0	0	0	0	0	0	0	0	7	0	7	0	0
PF02021	UPF0102	Uncharacterised protein family UPF0102	12	33	22	13	21	4	9	8	8	16	25	28	21	8	13	6	12	4	7	18	5	4	20	15	5	8	8	19	4	11	2	11	3	3	6	6	9	8	1	12
PF02023	SCAN	SCAN domain	0	0	0	0	0	0	0	0	0	0	0	0	0	0	0	0	0	0	0	0	0	0	0	0	0	0	0	0	0	0	0	0	0	0	0	13	0	7	0	0
PF02026	RyR	RyR domain	2	13	7	3	4	0	3.25	5	3	5	4	13	6	1	1	2	11	0	0	1	0	5	6	7	0	1	7	7	2	2	0	6	2	1	2	0	8	2	0	3
PF02028	BCCT	BCCT family transporter	4	10	17	9	2	0	3	4	6	2	6	9	19	4	3	0	9	1	4	2	0	1	1	17	0	0	3	9	4	0	0	4	1	2	0	0	4	1	1	0
PF02029	Caldesmon	Caldesmon	0	0	0	0	0	0	0	0	0	0	0	0	0	0	0	0	0	0	0	0	0	0	0	0	0	0	0	0	0	0	0	0	0	0	0	5	0	6	0	0
PF02030	Lipoprotein_8	Hypothetical lipoprotein (MG045 family)	0	2	0	0	0	0	0	0	0	0	1	1	0	0	0	1	0	0	0	0	0	0	0	1	0	0	0	0	0	0	0	0	0	0	1	0	0	0	0	0
PF02033	RBFA	Ribosome-binding factor A	10	27	25	12	20	7	9.75	10	7	15	35	20	22	9	12	14	12	2	7	12	6	4	16	24	6	8	8	21	5	10	3	6	3	1	4	7	6	6	3	13
PF02036	SCP2	SCP-2 sterol transfer family	2	4	0	0	0	0	0.75	0	0	3	9	1	0	0	0	1	0	0	0	0	2	0	0	0	0	0	0	2	0	0	0	1	0	0	0	4	0	3	0	0
PF02037	SAP	SAP domain	0	0	0	1	1	0	0.5	0	1	1	1	2	1	1	1	1	6	0	1	2	0	0	0	3	1	0	0	1	1	1	0	0	0	0	0	15	0	14	0	1
PF02038	ATP1G1_PLM_MAT8	ATP1G1/PLM/MAT8 family	0	0	0	0	0	0	0	0	0	0	0	0	0	0	0	0	0	0	0	0	0	0	0	0	0	0	0	0	0	0	0	0	0	0	0	3	0	2	0	0
PF02040	ArsB	Arsenical pump membrane protein	11	2	2	1	1	1	1	0	1	2	9	2	3	1	1	1	0	0	0	2	2	0	2	3	0	2	0	3	1	1	0	0	1	0	0	2	0	0	0	1
PF02041	Auxin_BP	Auxin binding protein	0	1	1	0	0	0	0.25	1	0	0	0	1	0	0	0	0	0	1	0	0	0	0	0	0	0	0	0	1	0	0	0	0	0	0	0	0	0	0	0	0
PF02042	RWP-RK	RWP-RK domain	0	0	0	0	0	0	0	0	0	0	1	0	0	0	0	0	0	0	0	0	0	0	0	0	0	0	0	0	0	0	0	0	0	0	0	0	0	0	0	0
PF02045	CBFB_NFYA	CCAAT-binding transcription factor (CBF-B/NF-YA) subunit B	0	0	0	0	0	0	0	0	0	0	0	0	0	0	0	0	9	0	0	0	0	0	0	0	0	0	0	0	0	0	0	0	0	0	0	1	0	1	0	0
PF02046	COX6A	Cytochrome c oxidase subunit VIa	0	0	0	0	0	0	0	0	0	0	0	0	0	0	0	0	0	0	0	0	0	0	0	0	0	0	0	0	0	0	0	0	0	0	0	1	0	1	0	0
PF02049	FliE	Flagellar hook-basal body complex protein FliE	3	4	6	4	3	2	1.25	0	1	2	5	0	4	2	2	3	0	1	1	3	1	0	3	2	1	1	0	1	2	1	1	0	1	1	0	0	0	1	1	1
PF02050	FliJ	Flagellar FliJ protein	4	0	4	2	1	2	1.5	0	1	3	6	0	4	1	1	1	0	1	1	2	2	0	0	2	0	1	0	1	1	2	0	1	0	0	0	0	0	1	1	1
PF02055	Glyco_hydro_30	O-Glycosyl hydrolase family 30	2	9	2	2	7	1	1	0	1	2	3	9	0	1	6	1	4	0	0	5	1	1	4	10	0	3	1	5	0	9	1	1	0	0	4	1	1	6	0	3
PF02056	Glyco_hydro_4	Family 4 glycosyl hydrolase	1	0	0	0	0	0	0.5	0	0	2	1	0	1	0	1	0	2	0	0	1	1	0	0	0	0	3	0	0	0	0	0	0	0	0	1	1	0	0	0	2
PF02057	Glyco_hydro_59	Glycosyl hydrolase family 59	0	0	3	1	3	0	0	0	0	0	0	0	2	0	0	0	1	0	0	2	0	0	2	1	0	0	0	0	0	0	0	0	0	0	0	6	1	4	0	0
PF02060	ISK_Channel	Slow voltage-gated potassium channel	0	0	0	0	0	0	0	0	0	0	0	0	0	0	0	0	0	0	0	0	0	0	0	0	0	0	0	0	0	0	0	0	0	0	0	2	0	3	0	0
PF02063	MARCKS	MARCKS family	0	0	0	0	0	0	0	0	0	0	0	0	0	0	0	0	0	0	0	0	0	0	0	0	0	0	0	0	0	0	0	0	0	0	0	5	0	5	0	0
PF02064	MAS20	MAS20 protein import receptor	0	0	0	0	0	0	0	0	0	0	0	0	0	0	0	0	0	0	0	0	0	0	0	0	0	0	0	0	0	0	0	0	0	0	0	1	0	1	0	0
PF02065	Melibiase	Melibiase	37	54	23	13	34	6	11.75	10	3	28	66	60	24	6	25	7	19	0	1	39	22	4	22	40	8	25	18	49	4	30	1	7	2	1	10	18	12	10	0	25
PF02073	Peptidase_M29	Thermophilic metalloprotease (M29)	20	4	0	2	10	4	3.25	0	0	9	28	1	0	4	5	3	0	0	0	2	2	0	1	3	3	4	1	2	0	3	0	0	0	1	2	5	0	0	0	2
PF02074	Peptidase_M32	Carboxypeptidase Taq (M32) metallopeptidase	5	1	0	0	5	0	0.25	0	0	1	10	0	1	0	4	3	1	0	0	2	1	0	0	0	2	1	0	0	0	2	0	0	0	0	1	3	0	0	0	4
PF02075	RuvC	Crossover junction endodeoxyribonuclease RuvC	11	37	22	19	24	7	12.75	14	8	22	34	34	24	6	22	11	10	2	5	20	11	4	27	30	7	12	8	42	8	16	1	6	2	4	7	7	9	9	1	16
PF02077	SURF4	SURF4 family	0	0	0	0	0	0	0	0	0	0	0	0	0	0	0	0	0	0	0	0	0	0	0	0	0	0	0	0	0	0	0	0	0	0	0	1	0	1	0	0
PF02080	TrkA_C	TrkA-C domain	39	88	61	40	77	10	20	14	16	40	85	95	43	14	50	21	27	2	9	51	14	23	63	67	19	25	31	94	13	43	4	19	6	4	15	16	34	18	3	60
PF02082	Rrf2	Transcriptional regulator	38	26	23	19	17	9	12.5	9	15	17	54	13	26	15	17	10	10	2	9	10	11	1	9	28	6	3	2	18	6	16	3	7	2	2	3	11	3	5	3	13
PF02085	Cytochrom_CIII	Class III cytochrome C family	0	0	0	0	0	0	0	0	0	0	0	0	0	0	0	0	0	0	0	0	0	0	0	0	0	0	0	0	0	0	0	0	0	0	0	0	0	1	0	0
PF02086	MethyltransfD12	D12 class N6 adenine-specific DNA methyltransferase	8	40	19	19	25	1	11.5	2	13	30	16	17	18	13	18	0	26	1	11	17	0	2	8	30	6	3	8	17	9	10	0	8	2	4	6	1	7	3	7	10
PF02087	Nitrophorin	Nitrophorin	0	1	0	0	0	0	0	0	0	0	0	0	0	0	0	0	0	0	0	0	0	0	0	0	0	0	0	0	0	0	0	0	0	0	0	0	0	0	0	0
PF02089	Palm_thioest	Palmitoyl protein thioesterase	0	0	0	0	0	0	0	0	0	0	0	0	0	0	0	0	2	0	0	0	0	0	0	0	0	0	0	0	0	0	0	0	0	0	0	5	0	3	0	0
PF02091	tRNA-synt_2e	Glycyl-tRNA synthetase alpha subunit	13	4	10	9	2	6	5	4	5	5	9	0	10	3	1	3	0	0	3	0	8	0	9	7	0	7	1	10	2	2	0	0	0	1	0	8	1	5	5	2
PF02092	tRNA_synt_2f	Glycyl-tRNA synthetase beta subunit	11	9	21	11	7	3	4	1	7	5	14	3	16	5	3	5	0	0	5	5	2	0	10	12	0	3	0	17	4	5	0	0	2	1	0	2	2	7	1	1
PF02093	Gag_p30	Gag P30 core shell protein	0	0	0	0	0	0	0	0	0	0	0	0	0	0	0	0	0	0	0	0	0	0	0	0	0	0	0	0	0	0	0	0	0	0	0	2	0	2	0	0
PF02096	60KD_IMP	60Kd inner membrane protein	22	44	27	24	28	5	13	10	11	26	50	37	24	11	31	11	19	1	7	27	4	4	30	40	5	20	17	32	8	17	3	9	4	4	9	13	13	13	4	27
PF02099	Josephin	Josephin	0	0	0	0	0	0	0	0	0	0	0	0	0	0	0	0	4	0	0	0	0	0	0	0	0	0	0	0	0	0	0	0	0	0	0	3	0	4	0	0
PF02100	ODC_AZ	Ornithine decarboxylase antizyme	0	0	0	0	0	0	0	0	0	0	0	0	0	0	0	0	0	0	0	0	0	0	0	0	0	0	0	0	0	0	0	0	0	0	0	2	0	2	0	0
PF02104	SURF1	SURF1 family	0	0	0	0	0	0	0	0	0	0	0	0	0	0	0	0	0	0	0	0	0	0	0	0	0	0	0	0	0	0	0	0	0	0	0	4	0	1	0	0
PF02107	FlgH	Flagellar L-ring protein	2	1	8	4	0	1	1.75	2	2	2	2	0	7	2	0	0	0	1	1	0	0	0	4	3	0	0	0	3	3	0	0	0	0	0	0	0	0	1	1	1
PF02108	FliH	Flagellar assembly protein FliH	2	2	3	4	3	2	1.5	1	1	2	7	0	3	1	2	2	0	0	2	1	1	0	2	2	1	2	0	3	0	1	0	0	0	1	1	1	0	1	0	3
PF02109	DAD	DAD family	0	0	0	0	0	0	0	0	0	0	0	0	0	0	0	0	3	0	0	0	0	0	0	0	0	0	0	0	0	0	0	0	0	0	0	1	0	1	0	0
PF02110	HK	Hydroxyethylthiazole kinase family	7	7	16	5	6	3	3.75	1	4	7	10	3	6	2	3	1	0	0	2	3	3	0	6	8	4	3	2	13	2	4	0	0	0	0	3	4	2	5	1	5
PF02112	PDEase_II	cAMP phosphodiesterases class-II	0	0	1	1	0	0	0.25	0	1	0	0	0	0	1	0	0	0	0	0	0	0	0	1	1	0	0	0	0	0	0	0	0	0	0	0	0	0	0	1	0
PF02113	Peptidase_S13	D-Ala-D-Ala carboxypeptidase 3 (S13) family	6	36	6	10	22	4	4.25	3	2	8	24	36	9	8	16	9	12	0	3	16	5	8	12	24	7	12	14	24	4	11	1	11	1	0	4	14	14	4	2	17
PF02114	Phosducin	Phosducin	0	0	0	0	0	0	0	0	0	0	0	0	0	0	0	1	2	0	1	0	0	0	0	0	0	0	0	0	0	0	0	0	0	0	0	4	0	4	0	0
PF02115	Rho_GDI	RHO protein GDP dissociation inhibitor	0	0	0	0	0	0	0	0	0	0	0	0	0	0	0	0	0	0	0	0	0	0	0	0	0	0	0	0	0	0	0	0	0	0	0	4	0	8	0	0
PF02119	FlgI	Flagellar P-ring protein	3	2	12	7	1	0	2.5	5	3	2	3	1	10	3	2	0	0	0	2	0	0	0	6	3	0	1	0	11	1	1	0	0	1	0	0	0	0	3	2	1
PF02120	Flg_hook	Flagellar hook-length control protein FliK	4	3	3	1	2	0	2.25	2	1	6	12	1	5	1	2	2	0	0	1	1	2	0	1	3	1	2	0	4	2	1	0	0	1	1	0	0	0	0	0	2
PF02121	IP_trans	Phosphatidylinositol transfer protein	0	0	0	0	0	0	0	0	0	0	0	0	0	0	0	0	0	0	0	0	0	0	0	0	0	0	0	0	0	0	0	0	0	0	0	6	0	5	0	0
PF02122	Peptidase_S39	Peptidase S39	0	0	0	0	0	0	0	0	0	0	0	0	0	0	0	0	3	0	0	0	0	0	0	0	0	0	0	0	0	0	0	0	0	0	0	0	0	0	0	0
PF02126	PTE	Phosphotriesterase family	0	0	0	0	1	0	0.25	0	0	1	0	1	0	1	1	0	0	0	0	1	0	0	0	0	1	0	0	1	0	1	0	0	0	0	1	0	0	0	0	1
PF02127	Peptidase_M18	Aminopeptidase I zinc metalloprotease (M18)	39	23	10	9	24	8	10	1	2	29	61	14	10	7	13	11	17	0	1	16	10	1	15	19	3	12	7	21	2	15	1	5	0	3	6	12	2	3	4	15
PF02129	Peptidase_S15	X-Pro dipeptidyl-peptidase (S15 family)	16	32	13	14	32	2	4	2	4	8	21	30	14	9	18	6	15	0	2	25	4	15	25	27	5	8	17	56	6	17	1	10	0	1	6	7	19	9	0	22
PF02130	UPF0054	Uncharacterized protein family UPF0054	18	40	28	15	18	10	14	10	8	28	33	22	27	11	16	7	11	5	6	21	10	4	20	18	7	9	8	27	6	12	1	8	2	1	9	8	9	9	4	17
PF02132	RecR	RecR protein	11	17	7	7	17	3	5.5	7	2	10	15	17	11	3	13	4	8	0	2	13	5	4	8	12	4	2	6	18	2	11	0	4	2	1	1	4	5	3	1	11
PF02133	Transp_cyt_pur	Permease for cytosine/purines, uracil, thiamine, allantoin	3	3	1	0	4	0	0.75	1	0	2	0	2	3	0	2	3	0	0	0	4	0	0	7	6	2	1	0	6	0	4	0	0	0	0	4	1	0	2	0	5
PF02134	UBACT	Repeat in ubiquitin-activating (UBA) protein	0	0	0	0	0	0	0	0	0	0	0	0	0	0	0	0	20	0	0	0	0	0	0	0	0	0	0	0	0	0	0	0	0	0	0	8	0	6	0	0
PF02135	zf-TAZ	TAZ zinc finger	0	0	0	0	0	0	0	0	0	0	0	0	0	0	0	0	0	0	0	0	0	0	0	0	0	0	0	0	0	0	0	0	0	0	0	4	0	0	0	0
PF02136	NTF2	Nuclear transport factor 2 (NTF2) domain	0	0	0	0	1	0	0.25	0	0	1	0	0	0	0	1	0	0	0	0	1	0	0	0	0	1	0	0	0	0	3	0	0	0	0	1	6	0	5	0	2
PF02137	A_deamin	Adenosine-deaminase (editase) domain	0	0	0	0	0	0	0	0	0	0	0	0	0	0	0	0	0	0	0	0	0	0	0	0	0	0	0	0	0	0	0	0	0	0	0	2	0	2	0	0
PF02138	Beach	Beige/BEACH domain	2	0	0	0	0	0	0	0	0	0	0	0	0	0	0	0	185	0	0	0	0	0	0	0	0	0	0	0	0	0	0	0	0	0	0	6	0	7	0	0
PF02140	Gal_Lectin	Galactose binding lectin domain	0	0	0	0	0	0	0	0	0	0	0	0	0	0	0	0	0	0	0	0	0	0	0	0	0	0	0	0	0	0	0	0	0	0	0	0	0	1	0	0
PF02141	DENN	DENN (AEX-3) domain	0	0	0	0	0	0	0	0	0	0	0	0	0	0	0	0	50	0	0	0	0	0	0	0	0	0	0	0	0	0	0	0	0	0	0	19	0	7	0	0
PF02142	MGS	MGS-like domain	14	50	17	18	34	10	15.25	14	9	28	52	50	19	9	26	18	19	3	3	25	14	10	19	22	13	14	18	33	4	23	1	16	2	2	9	13	12	8	3	29
PF02144	Rad1	Repair protein Rad1/Rec1/Rad17	0	0	0	0	0	0	0	0	0	0	0	0	0	0	0	0	0	0	0	0	0	0	0	0	0	0	0	0	0	0	0	0	0	0	0	2	0	0	0	0
PF02145	Rap_GAP	Rap/ran-GAP	0	0	0	0	0	0	0	0	0	0	0	0	0	0	0	0	0	0	0	0	0	0	0	0	0	0	0	0	0	0	0	0	0	0	0	12	0	8	0	0
PF02146	SIR2	Sir2 family	36	52	25	31	39	13	16.75	13	10	31	63	46	28	12	21	19	34	1	7	25	17	5	30	32	10	30	14	41	9	24	3	10	2	3	5	24	16	17	5	24
PF02148	zf-UBP	Zn-finger in ubiquitin-hydrolases and other protein	0	0	0	0	0	0	0	0	0	0	0	0	0	0	0	0	9	0	0	0	0	0	0	0	0	0	0	0	0	0	0	0	0	0	0	8	0	7	0	0
PF02149	KA1	Kinase associated domain 1	0	0	0	0	0	0	0	0	0	0	0	0	0	0	0	0	0	0	0	0	0	0	0	0	0	0	0	0	0	0	0	0	0	0	0	4	0	1	0	0
PF02150	RNA_POL_M_15KD	RNA polymerases M/15 Kd subunit	0	0	0	0	0	0	0	0	0	0	0	0	0	0	0	0	0	0	0	0	0	0	0	0	0	0	0	0	0	0	0	0	0	0	0	2	0	2	0	0
PF02151	UVR	UvrB/uvrC motif	14	44	33	27	32	4	15	16	12	28	40	34	27	13	27	11	33	1	11	22	6	8	28	35	12	12	17	51	8	23	1	8	2	2	7	9	15	8	4	23
PF02152	FolB	Dihydroneopterin aldolase	18	22	9	8	7	7	5.25	2	6	6	29	23	7	7	9	6	8	2	4	7	4	4	6	14	3	8	4	6	4	6	0	9	1	1	1	5	5	1	2	7
PF02153	PDH	Prephenate dehydrogenase	11	15	5	3	17	3	4.5	2	2	11	28	19	4	2	9	4	5	0	3	7	3	4	8	12	4	6	6	14	1	8	1	5	0	2	1	3	5	4	2	6
PF02154	FliM	Flagellar motor switch protein FliM	16	8	11	8	3	5	4.25	3	4	5	19	3	8	3	3	6	0	2	3	3	4	0	7	5	1	1	2	6	3	1	0	0	1	1	0	3	0	2	1	1
PF02155	GCR	Glucocorticoid receptor	0	0	0	0	0	0	0	0	0	0	0	0	0	0	0	0	0	0	0	0	0	0	0	0	0	0	0	0	0	0	0	0	0	0	0	2	0	2	0	0
PF02156	Glyco_hydro_26	Glycosyl hydrolase family 26	26	32	12	9	22	9	7.25	2	4	14	41	41	14	6	16	11	18	2	0	14	8	8	12	20	10	23	12	22	0	17	0	13	3	1	3	13	12	6	0	16
PF02157	Man-6-P_recep	Cation-dependent mannose-6-phosphate receptor	0	0	0	0	0	0	0	0	0	0	0	0	0	0	0	0	0	0	0	0	0	0	0	0	0	0	0	0	0	0	0	0	0	0	0	1	0	1	0	0
PF02163	Peptidase_M50	Peptidase family M50	25	47	57	30	46	7	16.25	13	12	33	62	39	39	20	28	22	16	3	11	39	9	4	35	47	8	24	16	48	12	22	2	14	4	5	12	9	7	16	5	24
PF02167	Cytochrom_C1	Cytochrome C1 family	0	0	0	0	0	0	0	0	0	0	0	0	0	0	0	0	0	0	0	0	0	0	0	0	0	0	0	0	0	0	0	0	0	0	0	2	0	4	0	0
PF02170	PAZ	PAZ domain	1	0	0	0	0	0	0	0	0	0	1	0	0	0	0	0	35	0	0	0	0	0	0	0	0	0	0	0	0	0	0	0	0	0	0	5	0	2	0	0
PF02171	Piwi	Piwi domain	1	0	0	1	1	0	0.5	0	0	2	0	0	0	0	1	0	35	0	0	1	0	0	0	1	0	0	0	1	0	1	0	0	0	0	0	5	0	5	0	0
PF02172	KIX	KIX domain	0	0	0	0	0	0	0	0	0	0	0	0	0	0	0	0	1	0	0	0	0	0	0	0	0	0	0	0	0	0	0	0	0	0	0	3	0	1	0	0
PF02173	pKID	pKID domain	0	0	0	0	0	0	0	0	0	0	0	0	0	0	0	0	0	0	0	0	0	0	0	0	0	0	0	0	0	0	0	0	0	0	0	2	0	1	0	0
PF02174	IRS	PTB domain (IRS-1 type)	0	0	0	0	0	0	0	0	0	0	0	0	0	0	0	0	0	0	0	0	0	0	0	0	0	0	0	0	0	0	0	0	0	0	0	7	0	2	0	0
PF02175	7TM_GPCR_Srb	Serpentine type 7TM GPCR chemoreceptor Srb	0	1	0	0	0	0	0	0	0	0	0	0	0	0	0	0	0	0	0	0	0	0	0	0	0	0	0	0	0	0	0	0	0	0	0	0	0	0	0	0
PF02176	zf-TRAF	TRAF-type zinc finger	1	0	0	0	0	0	0	0	0	0	0	0	0	0	0	0	37	0	0	0	0	0	0	0	0	0	0	0	0	0	0	0	0	0	0	6	0	6	0	0
PF02177	A4_EXTRA	Amyloid A4 extracellular domain	0	0	0	0	0	0	0	0	0	0	0	0	0	0	0	0	0	0	0	0	0	0	0	0	0	0	0	0	0	0	0	0	0	0	0	3	0	4	0	0
PF02178	AT_hook	AT hook motif	1	0	0	0	1	0	0	0	0	0	0	0	0	0	0	0	5	0	0	0	0	0	0	0	0	0	0	1	0	0	0	0	0	0	0	0	0	0	0	0
PF02179	BAG	BAG domain	0	0	0	0	0	0	0	0	0	0	0	0	0	0	0	0	0	0	0	0	0	0	0	0	0	0	0	0	0	0	0	0	0	0	0	9	0	5	0	0
PF02180	BH4	Bcl-2 homology region 4	0	0	0	0	0	0	0	0	0	0	0	0	0	0	0	0	0	0	0	0	0	0	0	0	0	0	0	0	0	0	0	0	0	0	0	1	0	1	0	0
PF02181	FH2	Formin Homology 2 Domain	3	0	1	1	0	0	0	0	0	0	1	0	3	0	0	0	26	1	0	0	0	0	1	1	0	0	0	0	0	0	0	0	0	0	0	21	0	11	0	0
PF02182	YDG_SRA	YDG/SRA domain	0	0	0	0	0	0	0	0	0	0	0	0	0	0	0	0	0	0	0	0	0	0	0	0	0	0	0	0	0	0	0	0	0	0	0	3	0	3	0	0
PF02183	HALZ	Homeobox associated leucine zipper	0	0	0	0	1	0	0.25	0	1	0	0	0	0	0	0	0	2	0	0	0	0	0	0	1	0	0	0	0	0	0	0	0	0	1	0	0	0	0	0	0
PF02184	HAT	HAT (Half-A-TPR) repeat	0	0	0	0	0	0	0	0	0	0	0	0	0	0	0	0	0	0	0	0	0	0	0	0	0	0	0	0	0	0	0	0	0	0	0	3	0	3	0	0
PF02185	HR1	Hr1 repeat	0	0	0	0	0	0	0	0	0	0	1	0	0	0	0	0	0	0	0	0	0	0	0	0	0	0	0	0	0	0	0	0	0	0	0	9	0	7	0	0
PF02186	TFIIE_beta	TFIIE beta subunit core domain	0	0	0	0	0	0	0	0	0	0	0	0	0	0	0	0	0	0	0	0	0	0	0	0	0	0	0	0	0	0	0	0	0	0	0	1	0	1	0	0
PF02187	GAS2	Growth-Arrest-Specific Protein 2 Domain	0	0	0	0	0	0	0	0	0	0	0	0	0	0	0	0	0	0	0	0	0	0	0	0	0	0	0	0	0	0	0	0	0	0	0	3	0	3	0	0
PF02188	GoLoco	GoLoco motif	0	0	0	0	0	0	0	0	0	0	0	0	0	0	0	0	0	0	0	0	0	0	0	0	0	0	0	0	0	0	0	0	0	0	0	10	0	6	0	0
PF02189	ITAM	Immunoreceptor tyrosine-based activation motif	0	0	0	0	0	0	0	0	0	0	0	0	0	0	0	0	0	0	0	0	0	0	0	0	0	0	0	0	0	0	0	0	0	0	0	7	0	8	0	0
PF02190	LON	ATP-dependent protease La (LON) domain	13	36	15	16	23	7	12.5	10	9	24	36	34	19	10	15	8	14	5	7	24	1	4	14	23	7	4	8	19	5	16	2	8	3	2	7	17	7	11	1	21
PF02191	OLF	Olfactomedin-like domain	0	0	0	0	0	0	0	0	0	0	0	0	0	0	0	0	0	0	0	0	0	0	0	0	0	0	0	0	0	0	0	0	0	0	0	3	0	7	0	0
PF02192	PI3K_p85B	PI3-kinase family, p85-binding domain	0	0	0	0	0	0	0	0	0	0	0	0	0	0	0	0	0	0	0	0	0	0	0	0	0	0	0	0	0	0	0	0	0	0	0	1	0	1	0	0
PF02194	PXA	PXA domain	0	0	0	0	0	0	0	0	0	0	0	0	0	0	0	0	0	0	0	0	0	0	0	0	0	0	0	0	0	0	0	0	0	0	0	6	0	6	0	0
PF02195	ParBc	ParB-like nuclease domain	17	33	40	25	39	5	16.75	12	15	35	30	28	26	16	34	7	19	4	8	36	5	4	27	39	18	10	10	36	11	24	0	9	6	3	14	5	8	9	5	31
PF02196	RBD	Raf-like Ras-binding domain	0	0	0	0	0	0	0	0	0	0	0	0	0	0	0	0	0	0	0	0	0	0	0	0	0	0	0	0	0	0	0	0	0	0	0	2	0	1	0	0
PF02197	RIIa	Regulatory subunit of type II PKA R-subunit	0	0	0	0	0	0	0	0	0	0	1	0	0	0	0	0	15	0	0	0	0	0	0	0	0	0	0	0	0	0	0	0	0	0	0	4	0	4	0	0
PF02198	SAM_PNT	Sterile alpha motif (SAM)/Pointed domain	0	0	0	0	0	0	0	0	0	0	0	0	0	0	0	0	0	0	0	0	0	0	0	0	0	0	0	0	0	0	0	0	0	0	0	11	0	8	0	0
PF02199	SapA	Saposin A-type domain	0	0	0	0	0	0	0	0	0	0	0	0	0	0	0	0	0	0	0	0	0	0	0	0	0	0	0	0	0	0	0	0	0	0	0	3	0	2	0	0
PF02201	SWIB	SWIB/MDM2 domain	0	0	0	1	1	0	0.25	0	0	1	0	0	0	0	0	0	2	0	0	1	0	0	0	0	0	0	0	0	0	1	0	0	0	0	0	5	0	3	0	0
PF02204	VPS9	Vacuolar sorting protein 9 (VPS9) domain	0	0	0	0	0	0	0	0	0	0	0	0	0	0	0	0	51	0	0	0	0	0	0	0	0	0	0	0	0	0	0	0	0	0	0	8	0	2	0	0
PF02205	WH2	WH2 motif	0	0	0	0	0	0	0	0	0	0	0	0	0	0	0	0	0	0	0	0	0	0	0	0	0	0	0	0	0	0	0	0	0	0	0	12	0	3	0	0
PF02207	zf-UBR	Putative zinc finger in N-recognin (UBR box)	0	0	0	0	0	0	0	0	0	0	0	0	0	0	0	0	12	0	0	0	0	0	0	0	0	0	0	0	0	0	0	0	0	0	0	3	0	1	0	0
PF02208	Sorb	Sorbin homologous domain	0	0	0	0	0	0	0	0	0	0	0	0	0	0	0	0	0	0	0	0	0	0	0	0	0	0	0	0	0	0	0	0	0	0	0	2	0	2	0	0
PF02209	VHP	Villin headpiece domain	0	0	0	0	0	0	0	0	0	0	0	0	0	0	0	0	0	0	0	0	0	0	0	0	0	0	0	0	0	0	0	0	0	0	0	5	0	4	0	0
PF02210	Laminin_G_2	Laminin G domain	1	1	0	2	2	1	0.5	0	0	1	1	3	1	0	1	0	1	0	0	2	0	0	1	5	1	0	0	1	0	3	0	0	0	0	0	31	1	20	0	1
PF02212	GED	Dynamin GTPase effector domain	6	0	4	1	1	0	0.25	1	0	0	4	0	0	1	0	0	38	1	0	0	1	0	2	0	0	0	2	0	0	0	0	0	0	0	0	4	0	4	0	0
PF02213	GYF	GYF domain	0	0	0	0	0	0	0	0	0	0	0	0	0	0	0	0	1	0	0	1	0	0	0	1	0	0	0	0	0	0	0	0	0	0	0	3	0	2	0	0
PF02214	K_tetra	K+ channel tetramerisation domain	0	0	0	0	0	0	0	0	0	0	0	0	0	0	0	0	11	0	0	0	0	0	0	0	0	0	0	0	0	0	0	0	0	0	0	10	0	11	0	0
PF02218	HS1_rep	Repeat in HS1/Cortactin	0	0	0	0	0	0	0	0	0	0	0	0	0	0	0	0	0	0	0	0	0	0	0	0	0	0	0	0	0	0	0	0	0	0	0	13	0	14	0	0
PF02219	MTHFR	Methylenetetrahydrofolate reductase	13	46	24	7	22	8	9.25	8	6	15	41	37	17	7	12	12	10	0	2	16	11	5	14	27	8	15	9	30	3	11	0	8	2	0	3	15	11	8	3	17
PF02221	E1_DerP2_DerF2	ML domain	0	0	0	0	0	0	0	0	0	0	0	0	0	0	0	0	0	0	0	0	0	0	0	0	0	0	0	0	0	0	0	0	0	0	0	2	0	3	0	0
PF02222	ATP-grasp	ATP-grasp domain	10	46	21	13	45	1	5	0	3	16	35	64	18	8	27	8	21	0	3	29	7	18	17	32	10	12	22	41	3	25	1	16	1	1	3	12	28	9	1	38
PF02223	Thymidylate_kin	Thymidylate kinase	5	10	18	12	12	0	3.75	2	6	7	8	10	13	7	6	1	7	0	4	5	0	1	17	14	2	0	2	13	4	6	0	2	2	4	4	7	1	9	4	6
PF02224	Cytidylate_kin	Cytidylate kinase	12	34	22	11	18	6	8	5	5	16	31	25	18	6	12	4	12	1	4	18	4	5	11	15	4	5	13	22	6	12	0	5	0	1	4	6	13	2	4	16
PF02225	PA	PA domain	1	0	0	0	3	0	0.75	0	1	2	1	0	0	0	2	0	12	0	0	2	0	0	4	0	0	0	1	2	0	2	0	0	0	0	0	10	0	11	0	1
PF02229	PC4	Transcriptional Coactivator p15 (PC4)	0	0	0	0	0	0	0	0	0	0	0	0	0	0	0	0	1	0	0	0	0	0	0	0	0	0	0	0	0	0	0	0	0	0	0	1	0	1	0	0
PF02230	Abhydrolase_2	Phospholipase/Carboxylesterase	1	20	9	6	16	1	2.5	0	4	5	13	19	7	6	13	5	15	0	3	15	3	5	17	14	5	3	5	13	3	14	0	2	1	1	4	5	5	6	0	14
PF02233	PNTB	NAD(P) transhydrogenase beta subunit	0	9	4	0	0	0	1	3	0	1	0	3	4	0	1	0	4	0	0	0	0	2	4	4	0	0	5	6	0	0	0	1	0	0	0	2	6	1	0	2
PF02234	CDI	Cyclin-dependent kinase inhibitor	0	1	0	0	0	0	0	0	0	0	0	0	0	0	0	0	0	0	0	0	0	0	0	0	0	0	0	0	0	0	0	0	0	0	0	2	0	2	0	0
PF02237	BPL_C	Biotin protein ligase C terminal domain	3	2	2	3	3	2	1.25	0	1	2	8	1	2	0	3	2	0	0	0	2	1	0	1	1	0	1	0	5	1	3	0	0	0	0	1	0	0	3	1	3
PF02238	COX7a	Cytochrome c oxidase subunit VIIa	0	0	0	0	0	0	0	0	0	0	0	0	0	0	0	0	0	0	0	0	0	0	0	0	0	0	0	0	0	0	0	0	0	0	0	3	0	2	0	0
PF02239	Cytochrom_D1	Cytochrome D1 heme domain	0	0	0	0	0	0	0.25	0	0	1	0	0	0	0	0	0	2	0	0	0	0	0	0	0	0	0	0	0	0	0	0	0	0	0	0	0	0	0	0	0
PF02245	Pur_DNA_glyco	Methylpurine-DNA glycosylase (MPG)	2	3	12	7	3	0	2.25	3	2	4	1	1	10	3	4	0	1	0	2	2	0	0	9	10	3	0	1	6	1	4	0	0	0	0	1	1	0	2	1	2
PF02251	PA28_alpha	Proteasome activator pa28 alpha subunit	0	0	0	0	0	0	0	0	0	0	0	0	0	0	0	0	1	0	0	0	0	0	0	0	0	0	0	0	0	0	0	0	0	0	0	3	1	3	0	0
PF02252	PA28_beta	Proteasome activator pa28 beta subunit	0	0	0	0	0	0	0	0	0	0	0	0	0	0	0	0	0	0	0	0	0	0	0	0	0	0	0	0	0	0	0	0	0	0	0	3	0	3	0	0
PF02253	PLA1	Phospholipase A1	0	0	0	0	0	0	0	0	0	0	1	0	0	0	0	0	0	0	0	0	0	0	0	0	0	0	0	1	0	0	0	0	0	0	1	0	0	0	0	0
PF02254	TrkA_N	TrkA-N domain	39	54	42	37	41	9	20	16	15	40	79	45	47	14	28	13	21	4	9	44	9	10	43	53	18	22	16	59	10	31	0	15	5	5	11	17	17	16	6	38
PF02255	PTS_IIA	PTS system, Lactose/Cellobiose specific IIA subunit	3	2	0	0	0	1	1	0	0	3	3	0	0	0	0	2	0	0	0	0	0	0	0	0	0	1	0	0	0	0	0	0	0	0	0	0	0	0	0	0
PF02256	Fe_hyd_SSU	Iron hydrogenase small subunit	5	4	12	10	10	0	3.5	2	7	5	13	5	11	7	7	0	5	1	6	7	1	0	10	13	2	2	2	11	7	7	1	0	1	2	3	3	0	3	2	6
PF02257	RFX_DNA_binding	RFX DNA-binding domain	0	0	0	0	0	0	0	0	0	0	0	0	0	0	0	0	0	0	0	0	0	0	0	0	0	0	0	0	0	1	0	0	0	0	0	2	0	0	0	0
PF02259	FAT	FAT domain	0	0	0	0	0	0	0	0	0	0	0	1	0	0	0	0	9	0	0	1	0	0	0	0	0	0	0	0	0	0	0	0	0	0	0	5	0	4	0	1
PF02260	FATC	FATC domain	0	0	0	0	0	0	0	0	0	0	0	0	0	0	0	0	3	0	0	0	0	0	0	0	0	0	0	0	0	0	0	0	0	0	0	3	0	3	0	0
PF02261	Asp_decarbox	Aspartate decarboxylase	11	36	12	10	18	4	7	5	8	11	23	22	11	7	8	5	12	1	4	11	4	3	15	19	5	7	9	12	3	11	0	8	0	2	4	8	7	6	2	12
PF02262	Cbl_N	CBL proto-oncogene N-terminal domain 1	0	0	0	0	0	0	0	0	0	0	0	0	0	0	0	0	0	0	0	0	0	0	0	0	0	0	0	0	0	0	0	0	0	0	0	2	0	1	0	0
PF02263	GBP	Guanylate-binding protein, N-terminal domain	3	0	0	1	0	0	0	0	0	0	1	0	0	0	0	0	82	0	0	0	0	0	0	1	0	0	1	0	0	0	0	1	0	0	0	11	0	9	0	0
PF02265	S1-P1_nuclease	S1/P1 Nuclease	0	3	2	1	1	0	0.5	0	1	1	0	3	4	2	1	0	0	0	2	1	0	0	2	5	0	0	0	1	1	1	0	2	0	1	0	1	0	0	2	1
PF02267	Rib_hydrolayse	ADP-ribosyl cyclase	0	0	0	0	0	0	0	0	0	0	0	0	0	0	0	0	0	0	0	0	0	0	0	0	0	0	0	0	0	0	0	0	0	0	0	2	0	1	0	0
PF02268	TFIIA_gamma_N	Transcription initiation factor IIA, gamma subunit, helical domain	0	0	0	0	0	0	0	0	0	0	0	0	0	0	0	0	2	0	0	0	0	0	0	0	0	0	0	0	0	0	0	0	0	0	0	1	0	1	0	0
PF02269	TFIID-18kDa	Transcription initiation factor IID, 18kD subunit	0	0	0	0	0	0	0	0	0	0	0	0	0	0	0	0	1	0	0	0	0	0	0	0	0	0	0	0	0	0	0	0	0	0	0	1	0	2	0	0
PF02270	TFIIF_beta	Transcription initiation factor IIF, beta subunit	0	0	0	0	0	0	0	0	0	0	0	0	0	0	0	0	0	0	0	0	0	0	0	0	0	0	0	0	0	0	0	0	0	0	0	2	0	3	0	0
PF02271	UCR_14kD	Ubiquinol-cytochrome C reductase complex 14kD subunit	0	0	0	0	0	0	0	0	0	0	0	0	0	0	0	0	0	0	0	0	0	0	0	0	0	0	0	0	0	0	0	0	0	0	0	1	0	1	0	0
PF02272	DHHA1	DHHA1 domain	19	45	33	28	51	3	15	11	16	30	55	44	41	17	33	9	19	1	11	37	14	10	37	45	17	12	15	66	10	29	2	10	2	3	8	11	19	14	4	33
PF02273	Acyl_transf_2	Acyl transferase	1	1	0	1	0	0	0.25	0	1	0	0	3	1	1	0	1	0	0	1	0	0	0	1	1	0	0	0	4	1	1	0	0	0	0	0	0	0	0	0	0
PF02274	Amidinotransf	Amidinotransferase	5	27	20	12	19	3	9.25	7	8	19	6	11	20	6	20	3	16	2	5	20	1	1	27	12	14	2	6	36	6	13	0	2	4	1	4	4	8	11	1	15
PF02275	CBAH	Linear amide C-N hydrolases, choloylglycine hydrolase family	18	13	6	9	11	11	6.75	4	6	6	20	12	5	4	6	9	5	3	4	5	10	2	5	12	2	4	7	6	6	4	4	5	1	1	1	9	7	6	3	5
PF02277	DBI_PRT	Phosphoribosyltransferase	15	37	20	15	19	14	9	7	4	11	31	27	20	8	12	6	11	0	5	9	12	6	21	21	3	13	17	24	4	11	1	8	0	0	5	17	10	7	3	17
PF02278	Lyase_8	Polysaccharide lyase family 8, super-sandwich domain	0	0	0	1	0	0	0.5	0	2	0	1	0	0	0	0	0	0	0	1	0	0	0	0	1	0	0	0	0	0	0	0	0	0	0	0	0	0	0	0	0
PF02283	CobU	Cobinamide kinase / cobinamide phosphate guanyltransferase	19	24	24	8	14	9	7.5	3	5	13	25	12	15	3	6	10	10	2	2	5	5	4	10	14	4	8	14	13	5	5	1	5	0	2	1	7	6	4	3	8
PF02284	COX5A	Cytochrome c oxidase subunit Va	0	0	0	0	0	0	0	0	0	0	0	0	0	0	0	0	0	0	0	0	0	0	0	0	0	0	0	0	0	0	0	0	0	0	0	1	0	1	0	0
PF02285	COX8	Cytochrome oxidase c subunit VIII	0	0	0	0	0	0	0	0	0	0	0	0	0	0	0	0	0	0	0	0	0	0	0	0	0	0	0	0	0	0	0	0	0	0	0	2	0	2	0	0
PF02290	SRP14	Signal recognition particle 14kD protein	0	0	0	0	0	0	0	0	0	0	0	0	0	0	0	0	5	0	0	0	0	0	0	0	0	0	0	0	0	0	0	0	0	0	0	1	0	1	0	0
PF02291	TFIID-31kDa	Transcription initiation factor IID, 31kD subunit	0	0	0	0	0	0	0	0	0	0	0	0	0	0	0	0	3	0	0	0	0	0	0	0	0	0	0	0	0	0	0	0	0	0	0	5	0	1	0	0
PF02293	AmiS_UreI	AmiS/UreI family transporter	0	0	0	0	0	1	0.25	0	0	0	1	0	0	0	0	1	0	0	0	0	0	0	0	0	0	0	0	0	0	0	0	0	0	0	0	0	0	0	0	0
PF02295	z-alpha	Adenosine deaminase z-alpha domain	0	0	1	0	0	0	0.25	0	1	0	1	1	0	0	0	0	1	0	0	0	0	0	1	0	0	0	0	0	0	0	0	0	0	0	0	3	0	2	0	0
PF02296	Alpha_adaptin_C	Alpha adaptin AP2, C-terminal domain	0	0	0	0	0	0	0	0	0	0	0	0	0	0	0	0	0	0	0	0	0	0	0	0	0	0	0	0	0	0	0	0	0	0	0	4	0	2	0	0
PF02297	COX6B	Cytochrome oxidase c subunit VIb	0	0	0	0	0	0	0	0	0	0	0	0	0	0	0	0	0	0	0	0	0	0	0	0	0	0	0	0	0	0	0	0	0	0	0	2	0	1	0	0
PF02301	HORMA	HORMA domain	0	0	0	0	0	0	0	0	0	0	0	0	0	0	0	0	0	0	0	0	0	0	0	0	0	0	0	0	0	0	0	0	0	0	0	2	0	3	0	0
PF02302	PTS_IIB	PTS system, Lactose/Cellobiose specific IIB subunit	13	4	1	3	1	6	2.75	0	2	3	20	3	1	1	1	3	1	0	0	3	1	0	0	2	1	1	0	0	1	2	1	0	0	0	1	1	1	0	0	3
PF02305	Phage_F	Capsid protein (F protein)	0	1	0	1	0	0	0	0	0	0	0	0	0	0	0	0	9	0	0	0	0	0	0	1	0	0	0	0	0	0	0	0	0	0	0	0	0	0	0	0
PF02308	MgtC	MgtC family	12	24	16	11	13	2	7.5	6	8	14	32	23	12	5	8	7	9	0	7	10	4	4	16	20	2	12	9	25	5	7	1	6	3	1	3	4	10	8	4	14
PF02310	B12-binding	B12 binding domain	23	33	20	13	27	8	10.25	7	6	20	27	34	18	4	23	11	9	1	6	22	7	8	21	23	2	16	9	28	3	19	0	6	1	1	4	11	16	7	2	17
PF02311	AraC_binding	AraC-like ligand binding domain	16	36	14	21	29	8	12.75	7	4	32	56	32	15	11	24	10	11	3	6	26	4	8	17	24	10	17	18	29	7	18	0	9	2	1	3	12	11	4	3	21
PF02312	CBF_beta	Core binding factor beta subunit	0	0	0	0	0	0	0	0	0	0	0	0	0	0	0	0	0	0	0	0	0	0	0	0	0	0	0	0	0	0	0	0	0	0	0	1	0	1	0	0
PF02317	Octopine_DH	NAD/NADP octopine/nopaline dehydrogenase, alpha-helical domain	3	7	3	7	12	0	5.5	1	4	17	6	7	2	1	9	0	3	1	3	9	0	1	3	6	5	4	2	1	2	11	0	5	2	0	3	3	3	2	0	7
PF02319	E2F_TDP	E2F/DP family winged-helix DNA-binding domain	4	0	0	0	0	0	0	0	0	0	0	0	0	0	0	0	38	2	0	0	0	0	0	0	0	0	1	0	0	0	0	0	0	0	0	9	0	5	0	0
PF02321	OEP	Outer membrane efflux protein	50	185	120	79	132	30	47.75	43	30	88	114	175	95	25	106	49	59	7	19	117	29	52	135	112	37	62	60	202	21	106	2	45	11	1	22	46	63	38	5	110
PF02322	Cyto_ox_2	Cytochrome oxidase subunit II	15	28	9	5	10	4	2.25	1	0	4	29	19	6	3	5	14	10	0	0	10	5	4	6	8	2	13	10	14	1	5	1	5	0	0	2	6	7	2	0	7
PF02324	Glyco_hydro_70	Glycosyl hydrolase family 70	1	0	1	0	0	1	0.5	1	0	0	2	2	1	1	0	1	0	0	0	1	0	0	1	0	0	1	0	1	0	0	0	0	0	0	0	1	0	0	0	0
PF02325	YGGT	YGGT family	1	0	0	0	0	0	0	0	0	0	0	0	0	0	0	0	0	0	0	0	0	0	0	0	0	1	0	0	0	0	0	0	0	0	0	0	0	0	0	0
PF02326	YMF19	Plant ATP synthase F0	1	8	3	3	3	0	0.75	0	1	2	1	3	2	1	1	1	5	1	1	1	0	2	4	2	0	0	4	4	1	3	0	3	1	0	1	1	7	2	1	3
PF02330	MAM33	Mitochondrial glycoprotein	0	0	0	0	0	0	0	0	0	0	0	0	0	0	0	0	0	0	0	0	0	0	0	0	0	0	0	0	0	0	0	0	0	0	0	4	0	1	0	0
PF02333	Phytase	Phytase	0	0	0	0	0	0	0.25	0	0	1	0	0	0	0	0	0	0	0	0	0	0	0	0	0	0	0	0	0	0	0	0	0	0	0	0	0	0	0	0	0
PF02334	RTP	Replication terminator protein	0	0	0	0	0	0	0	0	0	0	0	0	1	0	0	0	0	0	0	0	0	0	1	0	0	0	0	0	0	0	0	0	1	0	0	0	0	0	0	0
PF02335	Cytochrom_C552	Cytochrome c552	13	18	6	7	5	7	3.25	3	2	1	15	14	8	5	1	5	13	3	2	3	4	5	12	9	3	7	16	12	3	1	2	10	4	1	3	9	10	4	2	4
PF02337	Gag_p10	Retroviral GAG p10 protein	0	0	0	0	0	0	0	0	0	0	0	0	0	0	0	0	0	0	0	0	0	0	0	0	0	0	0	0	0	0	0	0	0	0	0	2	0	0	0	0
PF02338	OTU	OTU-like cysteine protease	1	0	0	0	0	0	0	0	0	0	0	0	0	0	0	0	18	0	0	0	0	0	0	0	0	0	0	0	0	0	0	0	0	0	0	8	0	3	0	0
PF02342	TerD	Bacterial stress protein	2	5	23	14	1	0	3.5	2	8	4	2	2	14	6	0	0	5	0	4	2	0	0	4	11	0	0	0	9	4	1	0	0	1	1	0	0	1	3	3	2
PF02343	TRA-1_regulated	TRA-1 regulated protein R03H10.4	0	0	0	0	0	0	0	0	0	0	0	0	0	0	0	0	1	0	0	0	0	0	0	0	0	0	0	0	0	0	0	0	0	0	0	0	0	0	0	0
PF02344	Myc-LZ	Myc leucine zipper domain	0	0	0	0	0	0	0	0	0	0	0	0	0	0	0	0	0	0	0	0	0	0	0	0	0	0	0	0	0	0	0	0	0	0	0	1	0	1	0	0
PF02347	GDC-P	Glycine cleavage system P-protein	13	48	29	19	33	4	11	11	9	20	27	46	21	10	25	19	16	1	10	32	10	5	49	49	13	24	16	75	7	30	1	14	5	3	11	16	16	15	6	38
PF02348	CTP_transf_3	Cytidylyltransferase	21	43	47	25	29	6	15.75	12	11	34	31	31	32	11	22	9	21	3	12	31	8	5	36	30	16	14	9	24	9	26	0	10	6	4	10	8	9	12	3	27
PF02349	MSG	Major surface glycoprotein	0	0	0	0	0	0	0	0	0	0	0	0	1	0	0	0	0	0	0	0	0	0	0	0	0	0	0	0	0	0	0	0	0	0	0	0	0	0	0	0
PF02350	Epimerase_2	UDP-N-acetylglucosamine 2-epimerase	41	80	81	47	68	16	31	18	24	66	86	64	58	22	55	27	33	4	20	55	18	6	52	63	19	23	13	55	28	30	3	14	7	4	17	20	15	20	9	47
PF02351	GDNF	GDNF/GAS1 domain	0	0	0	0	0	0	0	0	0	0	0	0	0	0	0	0	0	0	0	0	0	0	0	0	0	0	0	0	0	0	0	0	0	0	0	1	0	1	0	0
PF02353	CMAS	Cyclopropane-fatty-acyl-phospholipid synthase	7	23	13	9	13	2	7	4	6	16	14	21	10	4	13	3	8	0	2	12	3	6	5	13	6	2	6	10	3	12	0	5	1	0	0	4	4	2	1	9
PF02354	Latrophilin	Latrophilin Cytoplasmic C-terminal region	0	0	0	0	0	0	0	0	0	0	0	0	0	0	0	0	0	0	0	0	0	0	0	0	0	0	0	0	0	0	0	0	0	0	0	3	0	2	0	0
PF02355	SecD_SecF	Protein export membrane protein	40	95	58	48	57	13	23	19	20	40	83	85	54	23	43	26	27	2	14	68	18	13	55	70	24	26	36	106	15	37	2	17	2	5	15	24	43	22	8	51
PF02357	NusG	Transcription termination factor nusG	19	52	31	18	35	10	18.5	17	16	31	39	33	25	19	19	11	14	1	5	26	9	5	29	34	8	11	10	28	7	20	1	7	6	2	6	8	7	8	6	22
PF02358	Trehalose_PPase	Trehalose-phosphatase	0	0	0	0	0	0	0	0	0	0	0	0	0	0	0	0	18	0	0	0	0	0	0	0	0	0	0	0	0	0	0	0	0	0	0	0	0	0	0	0
PF02359	CDC48_N	Cell division protein 48 (CDC48), N-terminal domain	1	0	7	3	0	0	0.25	0	1	0	1	0	1	1	0	0	7	1	0	0	0	0	2	2	0	0	0	3	2	0	0	0	0	1	0	2	0	2	0	0
PF02361	CbiQ	Cobalt transport protein	11	6	13	5	5	3	4.25	2	2	10	22	3	7	4	4	5	1	0	2	8	1	0	4	11	1	4	0	15	1	3	0	0	1	0	1	3	0	4	3	3
PF02362	B3	B3 DNA binding domain	0	0	0	0	0	0	0	0	0	0	0	0	1	0	0	0	0	0	0	0	0	0	0	0	0	0	0	0	0	0	0	0	0	0	0	0	0	0	0	0
PF02366	PMT	Dolichyl-phosphate-mannose-protein mannosyltransferase	6	1	11	9	11	0	2.5	3	2	5	2	1	5	2	10	0	1	0	1	5	1	0	6	8	4	1	0	11	2	9	0	1	2	0	1	7	0	5	0	5
PF02367	UPF0079	Uncharacterised P-loop hydrolase UPF0079	15	39	24	20	27	5	12.75	11	11	24	38	37	29	10	23	15	24	3	5	25	9	4	19	36	8	11	8	43	7	14	2	8	2	1	6	3	6	10	3	18
PF02368	Big_2	Bacterial Ig-like domain (group 2)	33	86	60	42	124	4	34.75	17	26	92	58	85	49	28	80	10	27	4	17	102	11	8	47	75	37	10	12	80	21	73	2	13	3	12	36	8	15	16	10	96
PF02369	Big_1	Bacterial Ig-like domain (group 1)	0	0	1	1	1	0	0.5	0	1	1	2	0	1	2	1	0	1	0	1	1	1	0	2	1	0	1	2	3	2	1	0	0	0	0	0	0	0	0	0	0
PF02371	Transposase_20	Transposase IS116/IS110/IS902 family	110	113	70	64	66	63	46	29	30	62	162	93	57	44	58	64	36	9	27	62	75	18	61	92	28	73	28	86	30	59	13	29	14	9	19	69	38	25	17	47
PF02372	IL15	Interleukin 15	0	0	0	0	0	0	0	0	0	0	0	0	0	0	0	0	0	0	0	0	0	0	0	0	0	0	0	0	0	0	0	0	0	0	0	1	0	0	0	0
PF02373	JmjC	JmjC domain	0	0	0	0	0	0	0	0	0	0	0	0	0	0	0	0	0	0	0	0	0	0	0	0	0	0	0	0	0	0	0	0	0	0	0	16	0	9	0	0
PF02374	ArsA_ATPase	Anion-transporting ATPase	31	50	41	27	39	9	19.75	8	17	45	58	45	31	13	33	17	34	0	9	38	2	9	26	31	13	12	10	43	13	31	1	9	3	3	18	12	11	9	3	34
PF02375	JmjN	jmjN domain	0	0	0	0	0	0	0	0	0	0	0	0	0	0	0	0	0	0	0	0	0	0	0	0	0	0	0	0	0	0	0	0	0	0	0	5	0	1	0	0
PF02376	CUT	CUT domain	0	0	0	0	0	0	0	0	0	0	0	0	0	0	0	0	0	0	0	0	0	0	0	0	0	0	0	0	0	0	0	0	0	0	0	3	0	3	0	0
PF02377	Dishevelled	Dishevelled specific domain	0	0	0	0	0	0	0	0	0	0	0	0	0	0	0	0	0	0	0	0	0	0	0	0	0	0	0	0	0	0	0	0	0	0	0	2	0	2	0	0
PF02378	PTS_EIIC	Phosphotransferase system, EIIC	19	5	29	12	9	5	7.5	3	6	16	25	3	12	5	12	3	1	0	6	8	2	0	10	11	6	2	1	12	6	11	0	0	1	1	5	2	2	5	2	9
PF02381	MraZ	MraZ protein	18	42	22	19	24	3	11.25	8	12	22	36	34	12	6	25	5	13	3	5	15	12	7	15	20	5	7	7	23	9	20	0	11	3	4	7	5	7	6	2	18
PF02383	Syja_N	SacI homology domain	0	0	0	0	0	0	0	0	0	0	0	0	0	0	0	0	22	0	0	0	0	0	0	0	0	0	0	0	0	0	0	0	0	0	0	2	0	2	0	0
PF02384	N6_Mtase	N-6 DNA Methylase	69	169	146	97	152	14	64.75	32	68	145	120	131	95	64	116	21	53	6	35	128	16	15	114	150	48	26	29	119	42	81	2	38	10	26	50	20	33	34	28	89
PF02386	TrkH	Cation transport protein	35	49	35	35	39	6	15.75	15	10	32	52	38	38	17	31	11	25	6	8	36	7	5	28	52	15	16	12	52	5	21	0	10	4	2	11	13	13	18	5	29
PF02388	FemAB	FemAB family	1	3	0	2	4	0	3	1	4	7	0	4	2	2	4	0	16	0	0	5	0	0	2	5	1	0	1	5	2	0	0	0	1	0	2	0	0	0	0	0
PF02389	Cornifin	Cornifin (SPRR) family	0	0	0	1	0	0	0	0	0	0	0	0	0	0	0	0	3	0	0	0	0	0	0	0	0	0	0	0	0	0	0	0	0	0	0	0	0	0	0	0
PF02390	Methyltransf_4	Putative methyltransferase	26	49	39	29	30	6	10	9	8	17	44	34	27	7	24	13	23	1	8	20	11	7	26	37	6	10	9	38	7	23	2	10	3	2	10	13	12	12	2	17
PF02391	MoaE	MoaE protein	0	0	0	1	0	0	0	0	0	0	0	0	0	1	0	0	0	0	0	0	0	0	0	1	0	0	0	0	0	0	0	0	0	0	0	2	0	1	0	0
PF02397	Bac_transf	Bacterial sugar transferase	59	142	76	57	87	11	42	25	51	81	104	113	83	39	68	25	66	5	22	83	33	15	48	104	23	39	29	73	20	56	5	35	9	6	22	27	27	19	14	55
PF02399	Herpes_ori_bp	Origin of replication binding protein	0	0	0	1	0	0	0.25	0	0	1	0	0	0	0	0	0	0	0	0	1	0	0	0	0	0	0	0	0	0	0	0	0	0	0	0	0	0	0	0	0
PF02401	LYTB	LytB protein	20	51	36	25	32	14	17	13	7	34	56	30	28	13	22	19	19	6	8	21	13	5	29	31	10	17	16	43	10	18	1	13	3	2	10	15	11	12	7	31
PF02403	Seryl_tRNA_N	Seryl-tRNA synthetase N-terminal domain	12	23	17	14	18	5	8.25	9	6	13	30	21	18	8	12	9	18	2	8	14	6	4	16	18	5	3	11	27	6	11	0	6	1	3	8	8	7	5	2	14
PF02404	SCF	Stem cell factor	0	0	0	0	0	0	0	0	0	0	0	0	0	0	0	0	0	0	0	0	0	0	0	0	0	0	0	0	0	0	0	0	0	0	0	1	0	2	0	0
PF02405	DUF140	Domain of unknown function DUF140	17	34	19	15	23	3	8.25	7	6	17	28	36	16	12	18	12	11	4	6	16	7	4	15	28	6	15	9	13	4	14	1	9	3	3	8	7	13	3	4	17
PF02407	Viral_Rep	Putative viral replication protein	0	0	0	0	2	0	0	0	0	0	0	0	0	0	2	0	0	0	0	2	0	0	0	0	2	0	0	0	0	2	0	0	0	0	2	0	0	0	0	2
PF02408	CUB_2	CUB-like domain	0	0	0	0	0	0	0	0	0	0	0	0	0	0	0	0	0	0	0	0	0	0	0	0	0	1	0	0	0	0	0	0	0	0	0	2	0	1	0	0
PF02410	DUF143	Domain of unknown function DUF143	14	34	24	15	24	7	13	14	6	25	32	24	25	8	14	11	12	3	5	20	4	4	17	20	8	12	14	20	6	12	0	11	4	2	3	12	7	11	1	18
PF02412	TSP_3	Thrombospondin type 3 repeat	0	2	2	1	1	0	0.5	1	0	1	0	3	5	1	0	0	3	0	2	1	0	0	2	1	0	0	1	6	0	2	0	0	0	0	0	4	2	4	0	0
PF02414	Borrelia_orfA	Borrelia ORF-A	0	1	0	0	0	0	0.25	0	0	1	0	1	0	0	0	0	2	0	0	0	0	0	0	0	0	0	0	0	0	0	0	0	0	0	0	0	0	1	0	0
PF02415	Chlam_PMP	Chlamydia polymorphic membrane protein (Chlamydia_PMP)	1	1	6	1	0	0	0.5	0	1	1	0	0	5	1	2	0	0	0	0	2	0	0	3	3	0	0	0	9	1	1	0	0	0	2	0	0	0	3	1	0
PF02416	MttA_Hcf106	mttA/Hcf106 family	14	27	18	13	17	7	8	7	8	10	28	21	16	8	8	9	18	1	4	11	5	5	15	23	3	5	10	26	5	9	0	7	3	0	1	7	9	5	2	12
PF02417	Chromate_transp	Chromate transporter	25	67	53	33	47	8	20	16	18	38	74	59	45	24	30	18	22	5	15	34	11	7	50	44	16	32	17	81	18	24	5	16	3	4	11	19	16	15	12	37
PF02421	FeoB_N	Ferrous iron transport protein B	98	184	136	103	140	21	48.25	34	42	96	178	168	102	50	106	44	78	6	31	108	39	30	112	131	39	46	52	172	37	83	2	32	9	5	31	43	57	36	13	109
PF02423	OCD_Mu_crystall	Ornithine cyclodeaminase/mu-crystallin family	1	12	0	2	4	0	1.25	0	3	2	4	7	2	1	1	0	8	0	2	2	0	3	1	3	0	0	2	0	2	0	0	3	0	0	0	0	5	0	0	0
PF02424	ApbE	ApbE family	18	37	36	25	26	11	10.75	9	8	15	46	30	26	8	24	11	15	1	8	29	7	4	28	26	11	16	15	43	7	20	3	7	1	1	7	12	10	9	5	26
PF02434	Fringe	Fringe-like	0	0	0	0	0	0	0	0	0	0	0	0	0	0	0	0	0	0	0	0	0	0	0	0	0	0	0	0	0	0	0	0	0	0	0	14	0	10	0	0
PF02436	PYC_OADA	Conserved carboxylase domain	11	23	21	14	22	3	5	4	4	9	23	21	8	9	15	6	5	0	2	9	3	3	15	21	6	8	9	25	5	11	0	5	0	3	1	9	11	6	1	14
PF02437	Ski_Sno	SKI/SNO/DAC family	0	0	0	0	0	0	0	0	0	0	0	0	0	0	0	0	0	0	0	0	0	0	0	0	0	0	0	0	0	0	0	0	0	0	0	3	0	3	0	0
PF02441	Flavoprotein	Flavoprotein	13	26	11	9	16	4	8.5	7	5	18	25	18	9	5	17	8	5	1	3	18	6	4	16	24	4	6	5	21	4	18	0	5	2	2	5	8	6	5	4	13
PF02445	NadA	Quinolinate synthetase A protein	15	55	10	33	35	6	13	3	14	29	30	42	11	10	24	10	38	0	11	24	8	3	19	33	11	13	22	18	9	17	0	11	0	3	6	6	15	4	2	20
PF02446	Glyco_hydro_77	4-alpha-glucanotransferase	48	125	56	32	52	14	20.25	11	8	48	97	99	57	18	44	38	58	0	7	42	30	12	49	60	16	50	34	73	8	34	3	26	4	1	8	28	38	21	3	46
PF02447	GntP_permease	GntP family permease	8	6	26	10	2	1	3.25	6	5	1	11	1	22	6	1	1	1	1	5	2	1	0	6	14	1	5	2	22	9	1	0	0	1	2	4	4	1	4	3	4
PF02449	Glyco_hydro_42	Beta-galactosidase	8	19	5	6	16	0	3.5	0	1	13	15	23	4	0	13	5	9	0	0	11	1	7	5	14	4	6	11	22	0	10	0	8	0	0	2	5	11	4	0	19
PF02450	LACT	Lecithin:cholesterol acyltransferase	0	0	3	0	2	0	0	0	0	0	0	0	1	0	2	0	3	0	0	1	0	0	0	1	0	0	0	0	0	1	0	0	0	0	0	2	0	2	0	2
PF02452	PemK	PemK-like protein	4	9	3	9	3	1	3.25	2	4	6	5	8	9	3	5	3	1	1	0	3	2	1	3	9	1	2	1	7	2	1	0	2	3	0	0	1	1	2	2	2
PF02453	Reticulon	Reticulon	0	0	0	0	0	0	0	0	0	0	0	0	0	0	0	0	0	0	0	0	0	0	0	0	0	0	0	0	0	0	0	0	0	0	0	6	0	5	0	0
PF02456	Adeno_IVa2	Adenovirus IVa2 protein	0	1	0	0	0	0	0	0	0	0	0	0	0	0	0	0	1	0	0	0	0	0	0	0	0	0	0	0	0	0	0	0	0	0	0	0	0	0	0	0
PF02457	DisA_N	DisA bacterial checkpoint controller nucleotide-binding	17	30	22	20	23	8	10	8	7	17	30	27	19	9	15	14	19	1	5	20	8	4	17	22	9	13	12	28	10	11	0	11	2	2	6	11	9	5	3	21
PF02458	Transferase	Transferase family	1	0	0	0	0	0	0	0	0	0	0	0	0	0	0	0	0	0	0	0	0	0	0	0	0	0	0	0	0	0	0	0	0	0	0	0	0	0	0	0
PF02460	Patched	Patched family	0	0	0	0	0	0	0	0	0	0	0	0	0	0	0	0	0	0	0	0	0	0	1	1	0	0	0	0	0	0	0	0	0	1	1	9	0	4	1	0
PF02462	Opacity	Opacity family porin protein	0	0	0	0	0	0	0	0	0	0	0	0	1	0	0	0	0	0	0	0	0	0	1	1	0	0	0	0	0	0	0	0	0	0	0	0	0	0	0	0
PF02463	SMC_N	RecF/RecN/SMC N terminal domain	13	32	14	23	27	4	10.25	4	7	26	34	22	11	8	16	6	16	0	9	18	4	6	10	28	6	6	6	18	6	13	0	5	2	0	3	13	5	10	1	16
PF02464	CinA	Competence-damaged protein	22	31	22	20	18	3	10	3	13	21	31	20	17	11	19	8	14	1	4	15	7	4	23	25	7	12	10	39	5	17	0	10	0	2	6	14	5	6	4	21
PF02465	FliD_N	Flagellar hook-associated protein 2 C-terminus	5	0	4	2	3	1	1.25	0	1	3	8	0	5	1	2	1	0	0	1	3	1	0	0	1	0	0	0	0	1	1	0	0	0	0	0	0	0	0	0	2
PF02466	Tim17	Tim17/Tim22/Tim23 family	0	0	0	0	0	0	0	0	0	0	0	0	0	0	0	0	0	0	0	0	0	0	0	0	0	0	0	0	0	0	0	0	0	0	0	5	0	5	0	0
PF02469	Fasciclin	Fasciclin domain	1	26	4	5	18	0	3.25	0	1	12	5	34	4	2	21	1	3	0	1	13	1	0	3	2	1	1	0	0	0	11	0	2	0	0	0	10	0	9	0	10
PF02470	MCE	mce related protein	6	16	6	5	7	1	2.25	1	1	6	12	15	5	6	8	2	8	1	1	7	2	4	5	14	1	3	4	6	1	5	1	5	0	1	2	2	3	2	1	7
PF02472	ExbD	Biopolymer transport protein ExbD/TolR	20	83	45	28	45	15	20.5	15	18	34	54	71	35	31	37	23	34	4	14	38	20	18	48	63	13	23	28	63	9	38	2	19	8	6	18	22	22	15	3	42
PF02475	Met_10	Met-10+ like-protein	13	26	13	10	20	1	6.5	7	5	13	20	24	20	6	14	6	11	0	4	12	2	8	13	17	4	7	10	26	7	11	0	4	1	2	2	10	10	7	2	11
PF02480	Herpes_gE	Alphaherpesvirus glycoprotein E	0	0	0	0	0	0	0	0	0	0	0	0	0	0	0	0	0	0	0	0	0	0	0	0	0	0	0	0	0	0	0	0	0	0	0	0	0	1	0	0
PF02481	DNA_processg_A	DNA recombination-mediator protein A	15	33	26	21	32	2	12	7	12	27	33	36	32	18	20	12	13	2	5	18	11	3	21	30	19	14	10	40	5	22	2	6	3	3	12	11	11	8	4	30
PF02482	Ribosomal_S30AE	Sigma 54 modulation protein / S30EA ribosomal protein	16	37	20	13	18	8	12	11	8	21	38	26	21	13	20	10	19	2	7	19	5	4	19	16	2	10	14	22	6	10	2	8	4	2	9	4	5	7	1	15
PF02485	Branch	Core-2/I-Branching enzyme	1	2	3	0	1	0	0.5	0	0	2	0	0	2	0	0	1	0	0	0	0	0	0	3	1	1	0	0	1	0	0	0	0	0	0	0	7	0	10	0	1
PF02486	Rep_trans	Replication initiation factor	0	2	0	0	0	0	0	0	0	0	0	2	0	0	0	0	2	0	0	0	0	1	0	0	0	0	2	0	0	0	0	1	0	0	0	0	1	0	0	1
PF02487	CLN3	CLN3 protein	0	0	0	0	0	0	0	0	0	0	0	0	0	0	0	0	7	0	0	0	0	0	0	0	0	0	0	0	0	0	0	0	0	0	0	1	0	2	0	0
PF02491	FtsA	Cell division protein FtsA	26	71	50	33	52	10	16.5	9	14	33	51	60	39	18	41	19	20	3	9	42	14	11	45	54	17	27	21	58	11	33	1	13	4	3	12	24	17	17	4	36
PF02492	cobW	CobW/HypB/UreG, nucleotide-binding domain	26	33	30	13	41	6	11.5	8	7	25	44	32	32	10	20	15	10	2	5	22	13	2	43	34	8	11	6	61	6	25	4	5	3	2	9	20	5	24	1	34
PF02493	MORN	MORN repeat	167	105	89	62	60	27	35.25	35	12	67	99	123	61	15	60	34	4628	26	6	59	23	35	36	62	21	45	85	27	14	42	3	40	3	2	23	44	43	4	5	33
PF02494	HYR	HYR domain	0	2	0	6	3	0	1.25	0	4	1	0	0	0	8	0	0	0	0	3	0	1	0	5	8	1	1	0	4	7	3	0	0	0	4	1	1	1	0	1	2
PF02498	Bro-N	BRO family, N-terminal domain	2	22	19	13	12	0	6.25	3	9	13	10	21	15	3	7	3	11	0	4	6	1	6	10	15	6	4	5	12	6	7	1	8	1	0	5	2	9	5	3	7
PF02502	LacAB_rpiB	Ribose/Galactose Isomerase	23	43	32	18	30	3	14.25	13	13	28	48	25	25	14	19	20	16	1	10	22	8	4	24	24	8	9	5	41	9	14	2	7	7	2	7	12	7	9	2	18
PF02503	PP_kinase	Polyphosphate kinase	18	15	10	0	12	6	4.5	3	0	9	38	15	3	0	12	5	5	0	0	14	6	0	5	10	6	5	0	10	0	7	0	2	0	0	6	1	2	2	0	12
PF02504	FA_synthesis	Fatty acid synthesis protein	21	17	33	20	15	9	10.5	11	12	10	32	7	29	13	11	6	3	2	8	10	4	0	27	32	4	12	0	46	10	8	1	1	2	4	4	6	1	14	9	11
PF02508	Rnf-Nqr	Rnf-Nqr subunit, membrane protein	47	136	87	77	79	31	41	45	33	55	111	107	89	42	67	51	52	10	27	64	25	14	111	95	36	52	49	154	20	70	8	31	7	7	22	39	50	44	8	72
PF02511	Thy1	Thymidylate synthase complementing protein	5	16	22	17	5	2	5.25	5	6	8	9	9	17	4	5	3	11	2	8	4	3	1	9	12	0	1	1	18	5	1	1	3	3	0	1	2	2	6	5	2
PF02513	Spin-Ssty	Spin/Ssty Family	0	0	0	0	0	0	0	0	0	0	0	0	0	0	0	0	0	0	0	0	0	0	0	0	0	0	0	0	0	0	0	0	0	0	0	3	0	4	0	0
PF02514	CobN-Mg_chel	CobN/Magnesium Chelatase	5	12	11	1	12	2	2.75	6	0	3	10	8	10	0	4	2	2	0	0	5	3	0	10	9	0	10	0	16	0	7	1	3	1	0	0	5	0	8	0	5
PF02515	CoA_transf_3	CoA-transferase family III	1	0	2	0	3	0	0.75	2	0	1	3	0	2	0	1	1	0	0	0	0	0	0	1	1	0	1	0	6	0	0	0	0	0	0	0	1	0	4	0	1
PF02516	STT3	Oligosaccharyl transferase STT3 subunit	0	0	0	0	0	0	0	0	0	0	0	0	0	0	0	0	4	0	0	0	0	0	0	0	0	0	0	0	0	0	0	0	0	0	0	3	0	4	0	0
PF02517	Abi	CAAX amino terminal protease family	23	55	36	21	30	6	14.25	10	8	33	59	42	32	23	16	15	21	1	8	27	7	6	33	46	9	14	12	43	9	19	1	11	2	3	6	18	11	12	2	22
PF02518	HATPase_c	Histidine kinase-, DNA gyrase B-, and HSP90-like ATPase	318	663	286	248	404	93	164.25	85	96	383	675	579	254	125	329	209	278	13	65	329	131	137	237	356	104	207	171	365	78	260	10	171	25	15	89	169	191	96	28	274
PF02519	Auxin_inducible	Auxin responsive protein	0	0	0	0	0	0	0	0	0	0	1	0	0	0	0	0	0	0	0	0	0	0	0	0	0	0	0	0	0	0	0	0	0	0	0	0	0	0	0	0
PF02522	Antibiotic_NAT	Aminoglycoside 3-N-acetyltransferase	4	5	2	2	4	0	1	1	0	3	5	3	2	0	2	1	2	0	0	1	1	2	0	1	0	2	2	0	0	1	0	2	0	0	0	1	2	0	0	1
PF02525	Flavodoxin_2	Flavodoxin-like fold	53	57	64	49	73	13	31.75	17	27	70	80	52	53	22	63	23	26	4	21	58	19	16	56	84	38	22	17	70	17	50	4	15	5	6	27	23	21	25	8	64
PF02527	GidB	rRNA small subunit methyltransferase G	10	36	18	8	25	3	10	7	9	21	34	23	17	5	16	5	13	1	4	18	4	4	21	19	5	4	9	27	3	12	3	6	0	2	5	8	8	6	5	15
PF02530	Porin_2	Porin subfamily	0	0	0	0	0	0	0	0	0	0	0	0	0	0	0	0	1	0	0	0	0	0	0	0	0	0	0	0	0	0	0	1	0	0	0	0	0	0	0	0
PF02534	TraG	TraG/TraD family	18	13	48	13	59	0	21.25	11	7	67	30	15	33	6	41	2	4	3	5	51	4	0	16	21	34	0	1	30	5	36	0	0	2	1	31	4	1	8	4	36
PF02535	Zip	ZIP Zinc transporter	6	12	5	4	12	0	2.5	0	1	9	12	9	5	2	14	3	16	0	0	12	2	2	9	13	3	3	3	13	1	8	0	4	1	0	2	17	2	17	0	12
PF02536	mTERF	mTERF	0	0	0	0	0	0	0	0	0	0	0	0	0	0	0	0	5	0	0	0	0	0	0	0	0	0	0	0	0	0	0	0	0	0	0	2	0	3	0	0
PF02537	CRCB	CrcB-like protein	4	7	0	2	5	1	1	0	0	3	5	3	0	0	1	2	1	0	0	2	0	0	0	3	0	1	0	0	2	1	1	0	0	0	4	0	0	0	0	4
PF02538	Hydantoinase_B	Hydantoinase B/oxoprolinase	0	0	0	0	0	0	0	0	0	0	0	0	0	0	0	0	0	0	0	0	0	0	0	0	0	0	0	0	0	0	0	0	0	0	0	4	0	3	0	0
PF02540	NAD_synthase	NAD synthase	18	46	66	38	35	3	17.25	13	22	31	61	42	37	26	35	13	19	0	11	33	7	8	46	51	17	16	14	75	18	35	0	7	5	5	11	16	22	13	4	33
PF02541	Ppx-GppA	Ppx/GppA phosphatase family	13	7	12	7	3	3	2.25	0	2	4	13	2	13	4	2	1	1	0	2	2	1	0	3	9	0	1	0	9	3	2	0	0	0	2	0	1	1	1	2	0
PF02542	YgbB	YgbB family	15	37	20	18	36	8	13	9	8	27	38	28	17	10	19	13	14	2	6	23	9	4	28	30	10	18	9	26	11	18	1	7	1	3	7	13	15	9	3	21
PF02543	CmcH_NodU	Carbamoyltransferase	0	0	9	1	2	0	2.75	9	0	2	2	0	6	2	2	0	1	3	0	0	0	0	3	5	1	0	0	10	1	2	0	0	2	0	0	0	0	4	0	3
PF02544	Steroid_dh	3-oxo-5-alpha-steroid 4-dehydrogenase	1	2	14	12	8	0	4	5	7	4	2	3	7	8	6	0	5	2	5	6	1	0	19	6	9	1	0	16	4	4	1	1	3	2	3	5	0	8	1	5
PF02545	Maf	Maf-like protein	13	42	24	25	25	5	11.75	10	9	23	32	24	22	15	20	8	18	4	10	20	6	4	20	41	10	13	9	47	7	16	2	6	1	2	14	12	6	15	2	21
PF02547	Queuosine_synth	Queuosine biosynthesis protein	34	77	58	33	52	16	26.25	25	22	42	69	64	53	25	39	27	31	7	13	46	16	7	49	58	12	32	20	74	12	36	1	22	7	5	9	26	19	19	7	39
PF02548	Pantoate_transf	Ketopantoate hydroxymethyltransferase	17	42	17	15	24	9	8.5	4	6	15	31	35	17	6	27	11	16	2	4	18	8	4	22	17	9	14	13	22	6	14	1	12	2	3	9	10	9	8	3	20
PF02550	AcetylCoA_hydro	Acetyl-CoA hydrolase/transferase N-terminal domain	17	27	11	8	16	7	7.25	2	6	14	23	24	7	6	10	8	9	2	2	17	8	4	20	12	7	8	11	23	2	9	1	6	0	1	3	6	14	5	1	15
PF02551	Acyl_CoA_thio	Acyl-CoA thioesterase	0	0	0	0	0	0	0	0	0	0	0	0	0	0	0	0	0	0	0	0	0	0	0	0	0	0	0	0	0	0	0	0	0	0	0	2	0	2	0	0
PF02552	CO_dh	CO dehydrogenase beta subunit/acetyl-CoA synthase epsilon subunit	0	1	0	0	0	0	0.25	0	0	1	1	0	0	0	1	0	0	0	0	0	0	0	0	1	0	0	0	0	0	0	0	0	0	0	0	1	0	2	0	0
PF02554	CstA	Carbon starvation protein CstA	32	69	62	39	44	8	22	21	25	34	67	53	56	25	31	21	29	5	12	38	10	10	63	57	17	19	21	98	18	37	3	14	5	6	6	18	18	16	6	43
PF02556	SecB	Preprotein translocase subunit SecB	0	1	3	0	1	0	1	1	0	3	0	1	2	0	2	0	1	1	0	2	0	0	1	2	0	0	0	1	1	0	0	0	1	0	0	0	0	1	0	0
PF02557	VanY	D-alanyl-D-alanine carboxypeptidase	8	4	3	5	8	3	4	1	4	8	13	3	1	1	5	0	5	1	0	8	1	1	3	8	0	2	1	5	1	2	0	1	1	0	0	4	1	0	1	2
PF02558	ApbA	Ketopantoate reductase PanE/ApbA	19	37	6	18	24	8	9.75	1	3	27	37	30	10	9	25	8	12	1	4	24	4	5	8	16	10	15	9	10	4	20	0	9	1	0	6	9	7	3	1	24
PF02559	CarD_TRCF	CarD-like/TRCF domain	19	25	16	10	22	6	8	3	5	18	39	23	14	5	15	10	14	0	6	23	7	3	12	19	11	7	10	27	4	17	1	7	1	2	8	9	9	5	2	18
PF02561	FliS	Flagellar protein FliS	8	5	8	2	3	1	2.5	0	1	8	10	0	4	2	1	2	0	0	1	2	3	0	2	2	1	2	1	2	1	3	0	0	0	1	1	1	0	0	0	2
PF02562	PhoH	PhoH-like protein	38	60	47	42	46	10	20.5	19	20	33	60	43	43	14	31	16	26	4	15	36	11	4	39	43	9	18	20	57	9	24	2	12	4	6	16	23	26	16	6	27
PF02563	Poly_export	Polysaccharide biosynthesis/export protein	20	32	20	16	25	5	8	2	6	19	24	33	19	12	20	9	11	1	3	22	6	8	18	27	7	12	9	29	6	18	4	9	2	0	6	7	10	4	1	20
PF02565	RecO_C	Recombination protein O C terminal	5	14	9	6	16	1	3.75	3	2	9	12	13	10	5	11	4	7	0	2	9	1	4	9	15	2	3	5	10	3	10	1	6	1	1	4	4	6	2	0	6
PF02566	OsmC	OsmC-like protein	0	0	2	0	3	0	1.25	1	2	2	0	0	1	0	3	0	0	1	1	2	0	0	3	0	0	0	0	7	0	2	0	0	1	1	0	0	0	0	1	3
PF02567	PhzC-PhzF	Phenazine biosynthesis-like protein	14	22	16	16	13	2	7.25	8	9	10	21	15	13	6	5	3	1	1	6	9	3	1	14	18	2	4	4	30	6	5	0	2	3	0	2	5	3	8	1	11
PF02568	ThiI	Thiamine biosynthesis protein (ThiI)	10	9	8	10	7	1	4.75	1	2	15	21	8	9	4	13	7	1	0	2	8	5	1	6	9	5	4	2	11	4	6	0	2	2	0	4	7	3	0	1	10
PF02569	Pantoate_ligase	Pantoate-beta-alanine ligase	22	36	21	9	24	3	8.75	6	9	17	32	31	14	5	17	8	17	2	6	17	10	4	19	17	6	10	14	16	7	8	2	13	0	4	7	7	11	11	2	14
PF02570	CbiC	Precorrin-8X methylmutase	8	14	9	6	7	4	3	1	2	5	11	6	8	2	5	5	3	0	1	7	4	2	7	5	2	3	4	7	1	4	0	4	0	2	2	4	3	1	2	4
PF02571	CbiJ	Precorrin-6x reductase CbiJ/CobK	8	6	1	1	4	0	2	0	1	7	8	4	2	0	4	2	1	0	0	5	3	1	2	1	1	3	2	4	0	3	0	2	0	0	3	2	3	0	0	5
PF02572	CobA_CobO_BtuR	ATP:corrinoid adenosyltransferase BtuR/CobO/CobP	11	6	2	1	4	6	3.25	1	1	5	16	1	2	0	2	4	3	0	0	2	1	0	5	2	0	4	1	5	0	0	0	0	1	0	0	2	2	2	0	3
PF02574	S-methyl_trans	Homocysteine S-methyltransferase	33	38	26	14	20	11	9	5	6	14	48	34	14	7	20	16	15	1	2	17	11	5	15	15	9	19	11	31	2	14	2	8	1	1	5	20	8	9	1	23
PF02575	DUF149	Uncharacterised BCR, YbaB family COG0718	9	4	11	9	7	0	1.5	3	1	2	13	1	9	3	7	2	3	0	1	6	3	0	2	6	2	3	0	5	1	5	0	0	1	1	2	1	1	0	1	5
PF02576	DUF150	Uncharacterised BCR, YhbC family COG0779	15	31	21	9	17	6	9	8	7	15	31	24	18	6	13	11	14	0	3	12	4	4	10	16	4	7	7	18	6	7	0	10	3	0	4	9	7	8	2	11
PF02577	DUF151	Uncharacterised ACR, COG1259	1	7	6	4	7	0	3.25	5	1	7	3	4	5	3	6	2	2	2	2	7	0	1	11	7	2	1	2	9	3	7	0	2	2	2	2	1	0	2	1	6
PF02578	Cu-oxidase_4	Multi-copper polyphenol oxidoreductase laccase	9	18	9	10	15	5	6	2	4	13	26	15	9	6	11	9	7	0	2	9	4	4	6	13	5	7	4	17	5	6	2	7	0	0	3	11	6	5	2	9
PF02579	Nitro_FeMo-Co	Dinitrogenase iron-molybdenum cofactor	9	12	6	1	11	5	4.75	4	2	8	14	16	6	4	8	6	3	0	1	6	1	1	5	6	1	4	4	4	2	4	0	2	0	1	2	0	3	2	0	5
PF02580	Tyr_Deacylase	D-Tyr-tRNA(Tyr) deacylase	18	37	20	12	25	3	10	12	5	20	36	29	20	8	15	10	28	4	5	14	4	3	15	22	7	9	9	28	7	17	0	9	2	2	5	7	7	10	3	17
PF02581	TMP-TENI	Thiamine monophosphate synthase/TENI	4	23	17	11	10	4	5.25	5	3	9	15	17	10	7	7	4	6	0	3	9	1	6	9	12	5	3	6	19	3	8	1	7	0	4	0	1	5	3	2	10
PF02582	DUF155	Uncharacterised ACR, YagE family COG1723	0	0	0	0	0	0	0	0	0	0	0	0	0	0	0	0	0	0	0	0	0	0	0	0	0	0	0	0	0	0	0	0	0	0	0	1	0	0	0	0
PF02583	DUF156	Uncharacterised BCR, COG1937	11	5	1	1	3	3	2.5	0	2	5	14	0	2	1	1	2	0	0	2	2	0	0	3	7	1	1	1	2	1	2	1	0	0	0	1	0	0	1	0	1
PF02585	PIG-L	GlcNAc-PI de-N-acetylase	5	8	11	4	10	2	5.25	7	1	11	5	5	10	2	8	3	4	1	1	7	1	3	13	11	4	3	6	15	1	6	0	5	0	0	3	7	7	8	0	5
PF02586	DUF159	Uncharacterised ACR, COG2135	1	1	1	0	8	0	2.25	0	0	9	1	1	1	0	6	0	1	0	0	9	1	0	0	1	3	0	0	3	0	6	0	0	0	0	5	5	0	2	0	7
PF02588	DUF161	Uncharacterized BCR, YitT family COG1284	35	63	50	35	49	9	21.75	25	22	31	53	41	47	19	30	13	25	7	20	41	7	10	64	62	14	13	21	79	16	28	1	16	8	4	16	7	16	13	6	30
PF02589	DUF162	Uncharacterised ACR, YkgG family COG1556	23	39	18	10	18	6	8.25	3	8	16	32	35	16	8	12	9	16	0	2	9	8	10	16	18	4	9	14	23	4	15	1	12	1	0	2	8	17	4	1	17
PF02590	SPOUT_MTase	Predicted SPOUT methyltransferase	14	34	20	12	21	4	11.75	13	8	22	33	31	13	8	11	3	18	2	3	20	3	3	17	18	9	8	10	29	7	20	1	4	3	1	9	6	11	7	1	15
PF02591	DUF164	Putative zinc ribbon domain	4	19	10	9	14	4	5.25	5	5	7	9	19	12	6	10	3	7	0	3	8	8	4	11	12	4	4	8	19	2	7	0	4	1	1	1	3	9	6	0	12
PF02592	DUF165	Uncharacterized ACR, YhhQ family COG1738	8	22	4	4	6	4	4.25	4	2	7	25	18	4	3	5	12	12	0	0	6	3	3	9	15	3	5	4	9	0	9	0	5	0	1	0	12	7	3	0	5
PF02594	DUF167	Uncharacterised ACR, YggU family COG1872	0	0	1	1	2	0	0.5	0	0	2	0	1	0	1	2	0	1	0	0	1	0	0	0	1	0	0	0	0	0	1	0	0	0	0	0	1	0	1	0	1
PF02595	Gly_kinase	Glycerate kinase family	29	31	10	10	19	11	6.75	1	4	11	53	28	11	3	16	20	7	1	2	14	10	3	14	12	7	16	8	29	0	17	3	5	1	0	6	18	20	2	0	22
PF02596	DUF169	Uncharacterised ArCR, COG2043	12	2	1	1	4	1	0.75	1	0	1	11	1	2	4	1	2	1	0	0	2	3	0	2	1	0	6	0	4	1	1	0	0	0	0	0	1	1	0	0	2
PF02597	ThiS	ThiS family	2	14	4	2	2	1	1	0	0	3	7	13	3	2	3	2	4	0	1	4	1	3	4	7	0	1	4	5	0	4	0	4	0	0	0	3	3	2	2	3
PF02598	DUF171	Uncharacterized ACR, COG2106	0	0	0	0	0	0	0	0	0	0	0	0	0	0	0	0	4	0	0	0	0	0	0	0	0	0	0	0	0	0	0	0	0	0	0	3	0	1	0	0
PF02599	CsrA	Global regulator protein family	6	5	8	3	2	0	1.5	2	1	3	10	2	4	1	3	1	0	1	1	1	0	0	3	2	1	1	0	2	1	1	0	0	1	0	1	0	0	2	0	1
PF02601	Exonuc_VII_L	Exonuclease VII, large subunit	24	40	22	16	30	8	8.75	3	9	15	36	41	21	6	23	8	23	1	4	27	9	8	22	27	14	13	13	31	4	20	2	12	1	3	5	10	15	5	3	23
PF02602	HEM4	Uroporphyrinogen-III synthase HemD	16	30	19	12	13	5	8.75	9	10	11	26	30	29	8	10	13	13	3	5	15	7	4	17	20	5	11	12	22	5	10	0	7	3	2	7	8	8	7	5	12
PF02603	Hpr_kinase_N	HPr Serine kinase N terminus	2	4	1	4	2	0	3	1	2	9	7	4	5	1	5	2	1	0	1	3	2	0	3	7	1	0	1	8	3	3	0	0	0	0	2	2	1	2	0	3
PF02604	PhdYeFM	Phd_YefM	17	12	14	15	8	5	8	4	8	15	25	9	12	9	5	8	5	0	3	9	3	0	9	19	5	3	2	16	7	4	0	3	0	6	4	3	0	2	2	9
PF02606	LpxK	Tetraacyldisaccharide-1-P 4'-kinase	18	46	30	27	35	13	15.75	16	13	21	47	32	35	13	23	13	16	5	11	22	13	5	38	39	9	17	13	44	8	25	2	12	8	2	10	14	16	12	4	25
PF02607	B12-binding_2	B12 binding domain	8	17	11	10	12	5	5	4	3	8	19	22	6	2	8	5	6	0	2	6	9	6	8	9	2	12	7	12	3	8	0	4	0	0	1	6	7	2	1	9
PF02608	Bmp	Basic membrane protein	12	4	9	9	9	1	4.25	1	3	12	21	2	1	3	4	2	3	0	2	6	5	0	3	7	3	3	1	9	4	4	0	1	0	0	3	2	0	2	3	5
PF02609	Exonuc_VII_S	Exonuclease VII small subunit	7	31	11	9	16	7	7	5	6	10	20	20	13	4	12	11	17	2	4	14	4	4	12	16	6	9	6	11	2	10	0	5	2	2	2	3	6	3	0	9
PF02610	Arabinose_Isome	L-arabinose isomerase	27	38	29	19	13	11	8	6	5	10	54	35	26	8	9	20	16	0	2	14	12	4	22	16	9	24	11	32	3	12	2	15	0	0	8	15	12	6	1	14
PF02613	Nitrate_red_del	Nitrate reductase delta subunit	1	0	2	1	0	1	0.75	1	1	0	0	0	3	1	0	0	0	0	1	0	0	0	2	1	0	0	0	2	1	0	0	0	0	0	0	0	0	0	0	0
PF02614	UxaC	Glucuronate isomerase	38	71	24	19	35	13	14.5	9	6	30	80	54	26	3	33	21	20	3	4	40	24	5	18	24	20	30	18	27	0	28	6	21	0	0	14	30	16	9	0	23
PF02615	Ldh_2	Malate/L-lactate dehydrogenase	1	1	2	3	3	0	1.75	0	3	4	1	0	3	6	4	0	0	0	2	3	0	0	6	5	2	0	0	3	2	2	0	0	0	2	3	0	0	0	2	4
PF02616	ScpA_ScpB	ScpA/B protein	9	8	1	6	8	3	3	0	3	6	19	5	1	2	4	2	0	0	2	9	4	0	1	9	2	2	1	4	0	2	0	0	0	0	0	2	0	2	1	4
PF02617	ClpS	ATP-dependent Clp protease adaptor protein ClpS	2	6	5	4	5	2	4	0	3	11	11	9	2	4	8	2	4	1	3	7	0	2	4	9	2	3	2	5	4	3	0	2	2	0	2	2	3	2	1	11
PF02618	YceG	YceG-like family	26	36	25	24	32	11	13.5	8	10	25	52	37	30	13	23	21	30	2	4	28	4	4	33	32	8	14	17	31	8	19	1	8	0	1	5	17	13	12	3	26
PF02620	DUF177	Uncharacterized ACR, COG1399	16	25	26	13	20	10	11	10	8	16	30	22	26	9	14	9	8	1	8	9	7	4	18	17	6	6	10	33	6	12	0	10	4	2	4	8	8	7	3	17
PF02621	DUF178	Putative periplasminc binding protein (DUF178)	1	2	0	0	0	0	0.25	1	0	0	4	0	1	1	1	0	0	0	0	0	0	0	5	4	0	0	0	3	0	0	0	0	0	0	0	0	0	0	0	0
PF02622	DUF179	Uncharacterized ACR, COG1678	2	1	5	5	7	0	2	4	0	4	2	1	6	2	3	0	0	0	0	4	0	0	13	5	5	0	2	10	0	1	0	0	1	0	4	0	0	4	0	3
PF02623	FliW	FliW protein	7	4	6	5	5	1	3.25	3	2	7	10	2	4	1	2	2	0	0	1	4	0	0	4	5	1	0	1	2	2	2	0	0	0	0	1	0	0	1	2	1
PF02624	YcaO	YcaO-like family	0	0	0	0	1	0	0.25	0	0	1	0	0	0	0	1	0	2	0	0	1	0	0	0	0	0	0	0	0	0	1	0	0	0	0	0	0	0	0	0	0
PF02625	XdhC_CoxI	XdhC and CoxI family	1	0	0	1	2	1	0.75	0	1	1	1	0	0	1	1	1	0	0	1	1	0	0	0	1	1	0	0	0	1	1	0	0	0	1	1	0	0	0	0	1
PF02626	AHS2	Allophanate hydrolase subunit 2	4	0	0	0	1	0	0.5	0	0	2	8	0	0	0	1	0	0	0	0	1	0	0	0	1	3	1	0	0	0	1	0	0	0	0	1	0	0	0	0	1
PF02627	CMD	Carboxymuconolactone decarboxylase family	12	18	24	19	24	6	8.75	7	10	12	26	20	21	7	15	7	8	0	5	19	4	8	22	33	9	4	13	28	6	13	4	9	1	2	5	6	16	7	3	13
PF02628	COX15-CtaA	Cytochrome oxidase assembly protein	0	0	0	0	0	0	0	0	0	0	0	0	0	0	0	0	0	0	0	0	0	0	0	0	0	0	0	0	0	0	0	0	0	0	0	1	0	3	0	0
PF02629	CoA_binding	CoA binding domain	10	19	18	7	18	4	6.5	2	4	16	16	11	16	4	15	5	4	4	5	17	1	3	11	14	5	4	3	17	3	12	0	3	3	0	6	7	5	7	1	14
PF02630	SCO1-SenC	SCO1/SenC	1	5	2	0	3	1	1.25	1	3	0	1	2	2	0	2	2	3	0	0	1	0	1	2	3	1	0	2	1	0	0	0	2	0	1	0	3	1	3	0	1
PF02631	RecX	RecX family	11	30	16	12	23	4	9	8	5	19	29	24	21	7	15	7	11	0	4	16	6	4	15	18	7	9	7	24	5	11	1	6	2	4	7	7	7	4	2	13
PF02632	BioY	BioY family	5	3	8	5	4	1	2.5	3	2	4	10	2	6	2	2	0	2	0	3	1	1	0	1	7	0	0	0	9	3	2	0	0	0	2	1	0	0	3	1	3
PF02633	Creatininase	Creatinine amidohydrolase	0	1	0	1	0	0	0	0	0	0	1	0	0	0	0	1	0	0	0	0	0	0	0	2	0	0	0	1	0	0	0	0	0	0	0	0	0	0	0	0
PF02634	FdhD-NarQ	FdhD/NarQ family	0	1	0	1	3	0	1	0	2	2	1	0	0	2	2	0	0	0	2	5	0	0	0	3	3	0	0	0	1	2	0	0	0	1	1	0	0	0	1	3
PF02635	DrsE	DsrE/DsrF-like family	0	1	3	1	2	0	1	0	2	2	0	0	4	1	1	0	1	0	0	0	0	0	2	2	0	0	0	0	1	1	0	1	0	0	0	0	0	1	0	1
PF02636	DUF185	Uncharacterized ACR, COG1565	0	0	0	0	0	0	0	0	0	0	0	0	0	0	0	0	0	0	0	0	0	0	0	0	0	0	0	0	0	0	0	0	0	0	0	3	0	1	0	0
PF02637	GatB_Yqey	GatB domain	3	5	14	9	7	3	5	5	3	9	13	2	10	3	6	3	3	0	2	4	1	0	3	10	1	3	1	6	3	3	2	0	2	1	0	3	0	2	1	4
PF02638	DUF187	Uncharacterised BCR, COG1649	27	66	11	18	33	11	9.25	5	3	18	59	62	13	3	22	18	35	0	1	25	16	13	18	31	5	23	22	31	3	13	2	20	0	0	6	17	25	5	1	17
PF02639	DUF188	Uncharacterized BCR, YaiI/YqxD family COG1671	5	0	0	0	0	3	1	0	1	0	6	0	0	0	0	0	0	0	0	0	0	0	0	0	0	1	0	0	0	0	0	0	0	0	0	1	0	0	0	0
PF02641	DUF190	Uncharacterized ACR, COG1993	0	0	0	0	1	0	0	0	0	0	0	0	1	0	0	0	0	0	0	0	0	0	0	0	0	0	0	1	0	0	0	0	0	0	0	0	0	1	0	0
PF02643	DUF192	Uncharacterized ACR, COG1430	3	2	1	1	4	1	1.75	0	1	5	3	0	2	1	1	1	0	0	1	0	1	0	1	2	1	0	0	1	1	2	0	0	0	1	0	0	0	0	2	1
PF02645	DegV	Uncharacterised protein, DegV family COG1307	12	8	6	10	19	1	8.5	4	4	25	33	15	10	7	15	4	1	0	5	16	5	0	8	14	6	5	3	17	2	9	0	1	0	2	5	4	1	3	3	14
PF02646	RmuC	RmuC family	13	29	18	8	19	8	6.75	6	5	8	26	27	19	4	15	10	19	3	2	15	2	4	18	17	6	15	9	23	4	8	2	10	3	4	5	12	9	9	2	14
PF02649	DUF198	Uncharacterized ACR, COG1469	4	4	8	3	2	2	2.25	0	4	3	4	0	8	3	2	1	0	1	3	1	2	0	2	4	1	0	0	7	3	2	0	1	0	1	1	1	0	2	0	2
PF02650	HTH_WhiA	Sporulation Regulator WhiA C terminal domain	8	8	8	6	6	5	4.5	4	2	7	14	5	4	2	3	4	7	0	2	5	7	0	4	10	1	8	1	7	3	3	0	0	0	0	1	2	0	2	2	4
PF02652	Lactate_perm	L-lactate permease	23	28	12	15	11	8	8	1	8	15	40	25	8	5	8	21	18	0	3	14	5	5	5	19	1	13	17	11	6	9	0	13	0	0	2	10	15	1	2	12
PF02653	BPD_transp_2	Branched-chain amino acid transport system / permease component	67	38	155	78	52	10	34	16	49	61	89	19	98	49	36	20	3	1	37	35	17	0	51	70	18	16	3	96	47	30	0	4	3	10	18	25	7	33	27	40
PF02654	CobS	Cobalamin-5-phosphate synthase	9	13	3	5	9	2	1.5	0	1	3	14	8	7	1	3	3	7	0	0	3	3	4	11	5	0	6	5	5	0	2	0	4	0	1	3	1	5	1	1	4
PF02655	ATP-grasp_3	ATP-grasp domain	7	23	11	12	23	2	6.5	0	7	17	19	27	9	6	21	3	11	0	5	17	1	9	12	25	8	5	8	20	6	18	0	6	0	1	5	5	11	3	1	19
PF02657	SufE	Fe-S metabolism associated domain	7	29	15	8	14	2	7.25	9	6	12	22	27	18	7	10	10	12	2	6	12	3	3	16	13	4	8	7	19	4	12	1	3	2	1	6	5	10	4	2	12
PF02659	DUF204	Domain of unknown function DUF	9	25	21	14	29	5	11	10	9	20	23	19	19	8	20	3	16	4	7	26	2	4	29	17	8	6	4	39	5	15	2	6	6	1	4	2	8	8	1	26
PF02660	DUF205	Domain of unknown function (DUF205)	14	6	10	8	8	3	4.5	0	5	10	23	4	8	3	5	4	1	0	4	5	3	0	1	9	3	2	0	12	4	6	0	0	0	1	2	0	0	2	5	6
PF02661	Fic	Fic/DOC family	51	112	86	54	72	13	35.5	23	34	72	94	81	68	35	57	21	27	9	21	65	23	16	64	93	21	28	26	68	21	46	4	26	12	7	13	22	19	24	11	48
PF02662	FlpD	Methyl-viologen-reducing hydrogenase, delta subunit	0	2	0	0	1	0	0	0	0	0	1	1	0	0	1	1	0	0	0	1	0	0	0	0	0	0	0	0	0	0	0	0	0	0	0	0	0	0	0	0
PF02663	FmdE	FmdE, Molybdenum formylmethanofuran dehydrogenase operon	0	0	0	1	0	0	0.25	0	1	0	0	0	0	1	0	0	0	0	1	0	0	0	0	1	0	0	0	0	0	0	0	0	0	1	0	0	0	0	1	0
PF02664	LuxS	S-Ribosylhomocysteinase (LuxS)	8	26	3	7	12	1	2	0	0	7	19	16	1	2	7	3	4	0	1	9	2	4	4	11	3	10	8	4	1	6	0	3	0	0	0	5	9	0	0	10
PF02665	Nitrate_red_gam	Nitrate reductase gamma subunit	2	0	0	0	0	0	0	0	0	0	2	0	0	0	0	0	0	0	0	0	0	0	0	0	0	0	0	0	0	0	0	0	0	0	0	0	0	0	0	0
PF02666	PS_Dcarbxylase	Phosphatidylserine decarboxylase	20	42	25	18	27	6	10	7	6	21	35	31	24	9	20	10	10	3	3	18	7	5	27	24	6	15	10	27	4	19	1	7	4	1	8	12	10	10	2	19
PF02667	SCFA_trans	Short chain fatty acid transporter	7	10	10	9	20	4	7.75	4	10	13	9	3	12	8	4	4	1	2	6	14	0	0	34	21	3	4	2	45	4	14	0	0	0	4	6	1	3	11	3	22
PF02668	TauD	Taurine catabolism dioxygenase TauD, TfdA family	0	0	0	0	0	0	0	0	0	0	0	0	0	0	0	0	0	0	0	0	0	0	0	0	0	0	0	0	0	0	0	0	0	0	0	0	0	1	0	0
PF02670	DXP_reductoisom	1-deoxy-D-xylulose 5-phosphate reductoisomerase	15	34	22	13	21	5	9.25	8	8	16	40	32	19	9	14	10	14	1	5	11	5	4	18	26	9	11	11	29	10	14	2	8	0	4	5	10	9	5	5	18
PF02671	PAH	Paired amphipathic helix repeat	0	0	0	0	0	0	0	0	0	0	0	0	0	0	0	0	4	0	0	0	0	0	0	0	0	0	0	0	0	0	0	0	0	0	0	6	0	4	0	0
PF02673	BacA	Bacitracin resistance protein BacA	21	55	35	26	34	9	15	17	9	25	38	37	39	11	25	16	22	0	7	37	8	5	35	30	15	16	17	48	7	21	1	5	3	1	14	20	13	15	4	23
PF02674	Colicin_V	Colicin V production protein	2	6	16	11	11	1	6.5	7	7	11	8	5	10	7	11	3	2	2	5	13	0	0	16	17	5	2	1	20	4	11	1	1	3	1	9	2	1	7	3	8
PF02675	AdoMet_dc	S-adenosylmethionine decarboxylase	8	4	6	4	1	3	3.25	3	5	2	8	1	2	2	0	1	2	0	0	0	0	0	2	5	0	2	0	2	1	0	0	0	0	0	0	1	0	2	1	0
PF02676	TYW3	Methyltransferase TYW3	0	0	0	0	0	0	0	0	0	0	0	0	0	0	0	0	0	0	0	0	0	0	0	0	0	0	0	0	0	0	0	0	0	0	0	3	0	0	0	0
PF02677	DUF208	Uncharacterized BCR, COG1636	13	31	16	11	22	6	8.25	4	3	20	35	22	17	5	14	11	13	1	2	16	3	4	10	10	6	5	7	22	2	10	2	7	1	1	5	4	7	4	1	12
PF02678	Pirin	Pirin	0	0	2	2	0	0	0.75	2	1	0	0	1	1	0	0	0	0	1	0	0	0	0	2	1	0	0	0	1	0	0	0	0	0	0	0	1	0	2	0	0
PF02681	DUF212	Divergent PAP2 family	3	1	2	2	1	2	1.25	0	1	2	6	0	0	2	0	4	1	0	1	0	1	0	1	3	0	0	0	0	1	0	0	1	0	0	0	1	0	0	1	3
PF02682	AHS1	Allophanate hydrolase subunit 1	2	0	0	1	1	0	0.25	0	0	1	3	0	0	0	1	1	0	0	0	1	0	0	0	2	1	0	0	1	0	1	0	0	0	0	1	0	0	0	0	1
PF02683	DsbD	Cytochrome C biogenesis protein transmembrane region	3	19	15	10	16	1	5	5	4	10	9	18	12	2	8	3	5	1	3	11	1	4	18	16	5	5	8	23	5	11	1	4	0	1	2	3	7	2	1	13
PF02684	LpxB	Lipid-A-disaccharide synthetase	15	46	45	24	28	9	17.25	21	12	27	40	36	43	15	21	11	15	4	6	28	10	4	39	36	11	15	12	56	11	17	2	8	7	1	10	18	10	15	4	22
PF02685	Glucokinase	Glucokinase	1	4	0	1	1	0	0.25	0	0	1	2	6	0	0	2	1	23	0	1	1	0	4	0	1	0	0	3	1	1	1	0	1	0	0	0	0	3	0	0	1
PF02686	Glu-tRNAGln	Glu-tRNAGln amidotransferase C subunit	6	4	10	7	5	4	3	3	1	4	8	4	7	2	1	2	5	0	2	3	3	0	4	7	1	0	1	3	2	3	0	0	2	0	0	2	0	0	0	5
PF02687	FtsX	Predicted permease	58	211	150	92	146	21	53.25	65	39	88	140	174	149	53	93	41	57	10	28	97	18	32	177	160	33	49	63	254	24	79	10	37	22	7	25	43	67	72	10	106
PF02689	Herpes_Helicase	Helicase	4	8	12	5	6	1	4	3	4	8	3	7	5	3	5	2	3	1	0	8	0	1	10	13	3	4	2	12	1	7	1	1	1	2	3	0	2	2	2	6
PF02690	Na_Pi_cotrans	Na+/Pi-cotransporter	57	105	64	46	71	21	25.25	25	11	44	105	96	59	24	48	39	46	2	13	61	26	14	73	79	23	37	36	97	11	42	5	20	8	3	19	29	32	21	7	60
PF02696	UPF0061	Uncharacterized ACR, YdiU/UPF0061 family	0	0	0	0	0	0	0	0	0	0	0	0	0	0	0	0	0	0	0	0	0	0	0	0	0	0	0	0	0	0	0	0	0	0	0	6	0	3	0	0
PF02697	DUF217	Uncharacterized ACR, COG1753	0	0	0	0	0	0	0	0	0	0	1	0	0	0	0	0	0	0	0	0	0	0	0	0	0	0	0	0	0	0	0	0	0	0	0	0	0	0	0	0
PF02698	DUF218	DUF218 domain	11	11	9	8	8	3	4.25	1	3	10	19	7	11	2	8	6	2	0	3	4	4	0	6	4	4	3	1	12	2	6	0	0	1	0	2	1	0	0	2	9
PF02699	YajC	Preprotein translocase subunit	14	28	22	12	21	5	10.25	7	8	21	24	18	18	8	15	9	15	2	9	17	6	4	16	25	5	6	9	27	5	12	0	11	2	1	6	9	5	8	2	18
PF02700	PurS	Phosphoribosylformylglycinamidine (FGAM) synthase	0	0	0	1	0	0	0.25	0	1	0	0	0	1	1	0	0	0	0	1	0	0	0	0	1	0	0	0	0	1	0	0	0	0	1	0	0	0	0	1	0
PF02705	K_trans	K+ potassium transporter	0	2	3	0	2	0	1.25	0	0	5	5	0	2	0	3	0	0	0	0	0	0	0	2	0	0	0	0	6	0	1	0	0	0	0	0	0	0	2	0	2
PF02706	Wzz	Chain length determinant protein	4	28	22	19	26	6	8.75	2	11	16	20	31	17	14	17	5	12	1	7	17	4	5	16	30	7	5	8	31	8	12	1	7	3	4	4	4	6	4	1	12
PF02709	Galactosyl_T_2	Galactosyltransferase	0	1	0	0	0	0	0.25	0	0	1	0	1	0	0	0	0	2	0	0	0	0	1	0	1	0	0	2	0	0	0	0	1	0	0	0	12	1	7	0	0
PF02714	DUF221	Domain of unknown function DUF221	0	0	0	0	0	0	0	0	0	0	0	0	0	0	0	0	3	0	0	0	0	0	0	0	0	0	0	0	0	0	0	0	0	0	0	2	0	2	0	0
PF02719	Polysacc_synt_2	Polysaccharide biosynthesis protein	75	185	145	97	139	20	59	28	56	132	145	165	129	60	108	41	52	3	43	104	32	22	100	151	30	41	42	149	49	79	2	36	16	12	29	39	39	39	22	87
PF02721	DUF223	Domain of unknown function DUF223	0	0	0	0	0	0	0	0	0	0	0	0	0	0	0	0	2	0	0	0	0	0	0	0	0	0	0	0	0	0	0	0	0	0	0	0	0	0	0	0
PF02724	CDC45	CDC45-like protein	0	0	0	0	0	0	0	0	0	0	0	0	0	0	0	0	11	0	0	0	0	0	0	0	0	0	0	0	0	0	0	0	0	0	0	3	0	2	0	0
PF02727	Cu_amine_oxidN2	Copper amine oxidase, N2 domain	0	0	0	0	0	0	0	0	0	0	0	0	0	0	0	0	0	0	0	0	0	0	0	0	0	0	0	0	0	0	0	0	0	0	0	1	0	1	0	0
PF02728	Cu_amine_oxidN3	Copper amine oxidase, N3 domain	0	0	0	0	0	0	0	0	0	0	0	0	0	0	0	0	0	0	0	0	0	0	0	0	0	0	0	0	0	0	0	0	0	0	0	0	0	1	0	0
PF02729	OTCace_N	Aspartate/ornithine carbamoyltransferase, carbamoyl-P binding domain	38	71	36	28	48	10	18	11	15	36	63	45	34	18	31	26	31	4	10	40	17	8	45	46	18	13	20	56	17	30	3	14	6	6	15	13	18	17	3	36
PF02731	SKIP_SNW	SKIP/SNW domain	0	0	0	0	0	0	0	0	0	0	0	0	0	0	0	0	2	0	0	0	0	0	0	0	0	0	0	0	0	0	0	0	0	0	0	2	0	1	0	0
PF02732	ERCC4	ERCC4 domain	0	0	0	0	0	0	0	0	0	0	0	0	0	0	0	0	0	0	0	0	0	0	0	0	0	0	0	1	0	0	0	0	0	0	0	1	0	0	0	0
PF02733	Dak1	Dak1 domain	20	6	13	5	0	7	3.5	2	4	1	17	3	8	1	0	5	0	0	2	0	1	0	6	2	0	8	1	11	1	0	1	0	0	0	0	6	0	2	1	0
PF02734	Dak2	DAK2 domain	20	6	13	7	5	3	4	2	4	7	33	4	10	5	3	6	1	0	3	3	5	0	8	12	1	4	1	14	4	5	0	0	0	0	3	8	0	4	3	6
PF02735	Ku	Ku70/Ku80 beta-barrel domain	0	0	0	0	1	0	0.25	0	0	1	0	0	0	0	1	0	3	0	0	1	0	0	0	0	0	0	0	0	0	1	0	0	0	0	1	2	0	2	0	1
PF02736	Myosin_N	Myosin N-terminal SH3-like domain	0	0	0	0	0	0	0	0	0	0	0	0	0	0	0	0	0	0	0	0	0	0	0	0	0	0	0	0	0	0	0	0	0	0	0	3	0	2	0	0
PF02737	3HCDH_N	3-hydroxyacyl-CoA dehydrogenase, NAD binding domain	22	38	25	23	47	10	16.5	10	8	38	49	43	26	8	35	15	15	2	5	47	14	7	30	27	14	18	12	42	7	38	0	10	5	2	9	15	10	13	3	35
PF02738	Ald_Xan_dh_C2	Molybdopterin-binding domain of aldehyde dehydrogenase	6	1	2	5	9	3	3.75	0	4	8	9	0	0	4	7	2	0	0	9	9	0	0	2	5	4	1	0	6	8	8	0	0	0	0	4	6	0	1	10	3
PF02739	5_3_exonuc_N	5'-3' exonuclease, N-terminal resolvase-like domain	25	42	31	29	18	11	16	14	16	23	42	36	24	11	22	9	23	3	5	21	10	4	26	44	9	7	10	30	6	20	1	10	7	4	9	15	13	7	5	19
PF02742	Fe_dep_repr_C	Iron dependent repressor, metal binding and dimerisation domain	3	4	12	7	4	0	3.25	2	4	7	8	4	5	2	4	0	1	0	2	3	3	0	2	7	2	0	1	2	1	6	0	0	0	0	2	0	0	1	1	4
PF02743	Cache_1	Cache domain	46	65	24	22	36	11	15	8	11	30	63	65	25	9	32	17	21	0	4	24	18	19	14	31	6	23	19	20	6	16	0	20	1	0	0	12	17	6	4	23
PF02744	GalP_UDP_tr_C	Galactose-1-phosphate uridyl transferase, C-terminal domain	3	2	10	2	1	0	1.25	1	2	2	4	1	6	1	1	1	0	0	1	1	1	0	3	2	0	0	0	3	1	0	0	0	0	0	0	2	1	1	0	0
PF02746	MR_MLE_N	Mandelate racemase / muconate lactonizing enzyme, N-terminal domain	2	0	1	0	1	0	0.25	1	0	0	1	1	2	0	0	1	1	0	0	0	2	0	3	1	0	1	0	7	0	0	0	0	0	0	0	1	0	1	0	1
PF02747	PCNA_C	Proliferating cell nuclear antigen, C-terminal domain	2	0	0	1	0	0	0	0	0	0	1	0	0	0	0	0	6	0	0	0	0	0	0	0	0	0	0	0	0	0	0	0	0	0	0	1	0	1	0	0
PF02748	PyrI_C	Aspartate carbamoyltransferase regulatory chain, metal binding domain	3	11	4	5	9	1	4	2	4	9	12	13	5	3	8	2	6	0	2	8	0	4	5	8	0	3	3	5	1	5	0	2	1	1	2	2	4	3	1	6
PF02749	QRPTase_N	Quinolinate phosphoribosyl transferase, N-terminal domain	8	14	5	6	9	3	5.25	2	6	10	7	16	11	8	6	5	9	1	2	8	3	4	7	9	3	6	10	15	4	9	1	5	2	1	2	7	6	3	3	9
PF02750	Synapsin_C	Synapsin, ATP binding domain	0	0	0	0	0	0	0	0	0	0	0	0	0	0	0	0	3	0	0	0	0	0	0	0	0	0	0	0	0	0	0	0	0	0	0	0	0	0	0	0
PF02751	TFIIA_gamma_C	Transcription initiation factor IIA, gamma subunit	0	0	0	0	0	0	0	0	0	0	0	0	0	0	0	0	4	0	0	0	0	0	0	0	0	0	0	0	0	0	0	0	0	0	0	1	0	1	0	0
PF02752	Arrestin_C	Arrestin (or S-antigen), C-terminal domain	0	0	0	0	0	0	0	0	0	0	0	0	0	0	0	0	5	0	0	0	0	0	0	0	0	0	0	0	0	0	0	0	0	0	0	7	0	6	0	0
PF02754	CCG	Cysteine-rich domain	17	34	23	16	18	6	10	8	8	18	29	24	17	13	13	12	10	0	7	20	5	7	28	26	5	13	9	49	4	13	1	5	2	1	6	7	12	7	6	16
PF02755	RPEL	RPEL repeat	0	0	0	0	0	0	0	0	0	0	0	0	0	0	0	0	0	0	0	0	0	0	0	0	0	0	0	0	0	0	0	0	0	0	0	13	0	5	0	0
PF02758	PAAD_DAPIN	PAAD/DAPIN/Pyrin domain	0	0	0	0	0	0	0	0	0	0	0	0	0	0	0	0	0	0	0	0	0	0	0	0	0	0	0	0	0	0	0	0	0	0	0	2	0	1	0	0
PF02759	RUN	RUN domain	0	0	0	0	0	0	0	0	0	0	0	0	0	0	0	0	1	0	0	0	0	0	0	0	0	0	0	0	0	0	0	0	0	0	0	12	0	6	0	0
PF02760	HIN	HIN-200/IF120x domain	0	0	0	0	0	0	0	0	0	0	0	0	0	0	0	0	0	0	0	0	0	0	0	0	0	0	0	0	0	0	0	0	0	0	0	1	0	2	0	0
PF02761	Cbl_N2	CBL proto-oncogene N-terminus, EF hand-like domain	0	0	0	0	0	0	0	0	0	0	0	0	0	0	0	0	0	0	0	0	0	0	0	0	0	0	0	0	0	0	0	0	0	0	0	2	0	2	0	0
PF02762	Cbl_N3	CBL proto-oncogene N-terminus, SH2-like domain	0	0	0	0	0	0	0	0	0	0	0	0	0	0	0	0	0	0	0	0	0	0	0	0	0	0	0	0	0	0	0	0	0	0	0	2	0	1	0	0
PF02765	Telo_bind	Telomeric single stranded DNA binding POT1/CDC13	1	0	0	0	0	0	0	0	0	0	0	0	0	0	0	0	3	0	0	0	0	0	0	0	0	0	0	0	0	0	0	0	0	0	0	2	0	0	0	0
PF02767	DNA_pol3_beta_2	DNA polymerase III beta subunit, central domain	11	29	25	12	18	4	8.75	4	5	22	27	24	18	6	21	6	10	2	6	25	5	4	16	25	7	5	7	24	5	17	2	6	1	1	5	6	9	5	2	13
PF02768	DNA_pol3_beta_3	DNA polymerase III beta subunit, C-terminal domain	9	30	20	13	20	3	9	6	6	21	34	23	20	8	18	6	13	1	5	20	7	4	16	17	4	5	8	35	8	11	1	6	2	1	4	5	7	7	5	10
PF02769	AIRS_C	AIR synthase related protein, C-terminal domain	21	57	50	30	41	8	12	7	10	23	53	64	38	17	33	17	26	1	9	34	10	13	36	48	6	23	23	51	13	26	2	19	1	5	3	19	29	17	5	37
PF02770	Acyl-CoA_dh_M	Acyl-CoA dehydrogenase, middle domain	4	12	11	5	18	0	2.25	1	1	7	13	15	8	5	9	3	5	0	2	14	3	3	15	14	5	5	10	29	4	14	0	2	0	1	5	20	7	19	1	14
PF02771	Acyl-CoA_dh_N	Acyl-CoA dehydrogenase, N-terminal domain	9	16	12	13	20	1	5.75	5	5	12	23	14	10	7	10	5	4	2	5	15	5	3	25	20	6	3	6	27	7	14	2	2	5	2	4	19	6	21	2	16
PF02772	S-AdoMet_synt_M	S-adenosylmethionine synthetase, central domain	22	31	24	16	28	11	10	5	7	17	35	31	14	11	18	11	16	2	4	12	6	5	22	20	6	12	17	41	4	18	0	7	1	1	6	8	15	9	1	19
PF02773	S-AdoMet_synt_C	S-adenosylmethionine synthetase, C-terminal domain	19	36	20	17	23	10	10.75	7	9	17	31	29	20	8	21	12	18	0	3	20	12	5	21	24	10	16	15	35	4	15	2	7	1	3	5	17	14	10	1	21
PF02774	Semialdhyde_dhC	Semialdehyde dehydrogenase, dimerisation domain	22	37	30	20	29	9	10.5	6	9	18	44	35	24	13	17	17	12	2	6	27	12	4	25	46	11	16	14	43	5	15	0	10	0	2	8	13	15	13	5	24
PF02775	TPP_enzyme_C	Thiamine pyrophosphate enzyme, C-terminal TPP binding domain	62	95	56	54	82	13	22.25	9	17	50	99	100	57	34	61	32	38	1	16	64	20	21	74	99	29	47	41	110	16	63	0	24	3	3	12	36	43	23	8	73
PF02776	TPP_enzyme_N	Thiamine pyrophosphate enzyme, N-terminal TPP binding domain	42	58	44	29	45	11	17.25	8	13	37	65	57	30	13	36	24	22	2	8	38	17	11	22	38	7	20	12	41	9	27	4	10	1	2	4	19	20	12	3	29
PF02777	Sod_Fe_C	Iron/manganese superoxide dismutases, C-terminal domain	11	28	19	9	18	4	6.25	5	5	11	19	31	16	4	12	7	16	2	2	11	6	6	18	14	6	4	10	21	4	13	0	6	2	1	3	6	10	6	1	9
PF02778	tRNA_int_endo_N	tRNA intron endonuclease, N-terminal domain	0	0	0	0	0	0	0	0	0	0	0	0	0	0	0	0	0	0	0	0	0	0	0	0	0	0	0	0	0	0	0	0	0	0	0	0	0	1	0	0
PF02779	Transket_pyr	Transketolase, pyrimidine binding domain	36	67	42	29	46	14	17.5	15	12	29	50	69	39	19	40	20	22	2	13	39	17	10	48	64	14	24	24	65	12	35	4	7	4	8	12	32	24	21	5	42
PF02780	Transketolase_C	Transketolase, C-terminal domain	22	47	33	26	41	6	16.75	9	18	34	58	47	32	13	28	14	19	2	11	32	12	9	37	57	12	18	11	50	18	28	1	9	3	4	8	14	16	20	9	35
PF02781	G6PD_C	Glucose-6-phosphate dehydrogenase, C-terminal domain	0	0	1	0	0	0	0	0	0	0	0	0	0	0	0	0	0	0	0	0	0	0	0	0	0	0	0	0	0	0	0	0	0	0	0	4	0	2	0	0
PF02782	FGGY_C	FGGY family of carbohydrate kinases, C-terminal domain	35	45	41	26	38	15	14.5	8	13	22	69	49	39	10	24	24	15	1	6	26	13	12	38	46	8	31	18	61	12	19	0	12	1	2	5	21	14	14	7	32
PF02784	Orn_Arg_deC_N	Pyridoxal-dependent decarboxylase, pyridoxal binding domain	30	67	28	30	44	9	15	4	13	34	83	69	25	13	31	26	33	0	5	37	19	11	22	35	15	23	25	41	6	25	2	17	2	1	10	20	21	10	7	31
PF02785	Biotin_carb_C	Biotin carboxylase C-terminal domain	2	1	7	2	5	0	1.25	1	0	4	2	0	7	0	3	0	0	0	0	5	0	0	6	1	1	1	0	12	1	2	0	0	0	0	1	5	0	4	0	4
PF02786	CPSase_L_D2	Carbamoyl-phosphate synthase L chain, ATP binding domain	57	113	58	40	85	20	23	6	12	54	130	141	45	20	63	27	34	1	11	67	25	23	48	79	27	45	36	106	10	63	4	28	4	1	16	39	48	23	3	74
PF02787	CPSase_L_D3	Carbamoyl-phosphate synthetase large chain, oligomerisation domain	18	44	19	12	26	6	8.5	2	6	20	43	54	13	7	22	11	15	1	1	19	11	7	9	26	9	15	13	20	4	19	0	15	0	0	9	14	13	4	2	19
PF02789	Peptidase_M17_N	Cytosol aminopeptidase family, N-terminal domain	0	0	9	3	3	0	0.75	0	2	1	0	0	4	2	1	0	0	0	2	1	0	0	3	5	0	0	0	3	2	1	0	0	1	0	1	1	0	2	0	1
PF02790	COX2_TM	Cytochrome C oxidase subunit II, transmembrane domain	0	0	0	0	0	0	0	0	0	0	1	0	0	0	0	0	0	0	0	0	0	0	0	0	0	0	0	1	0	0	0	0	0	0	0	1	0	0	0	0
PF02791	DDT	DDT domain	0	0	0	0	0	0	0	0	0	0	0	0	0	0	0	0	2	0	0	0	0	0	0	0	0	0	0	0	0	0	0	0	0	0	0	1	0	0	0	0
PF02792	Mago_nashi	Mago nashi protein	0	0	0	0	0	0	0	0	0	0	0	0	0	0	0	0	0	0	0	0	0	0	0	0	0	0	0	0	0	0	0	0	0	0	0	3	0	2	0	0
PF02793	HRM	Hormone receptor domain	0	0	0	0	0	0	0	0	0	0	0	0	0	0	0	0	0	0	0	0	0	0	0	0	0	0	0	0	0	0	0	0	0	0	0	2	0	1	0	0
PF02796	HTH_7	Helix-turn-helix domain of resolvase	7	4	5	1	6	3	3.5	2	0	9	14	4	4	3	3	2	3	0	2	7	3	0	3	8	1	4	2	9	2	3	0	1	0	0	1	0	0	3	0	3
PF02797	Chal_sti_synt_C	Chalcone and stilbene synthases, C-terminal domain	0	2	2	1	1	0	1	1	2	1	0	0	1	0	1	0	0	0	0	1	0	0	1	3	0	0	1	2	0	0	0	0	0	0	0	0	0	1	0	0
PF02798	GST_N	Glutathione S-transferase, N-terminal domain	0	0	0	0	0	0	0	0	0	0	0	0	0	0	0	0	2	0	0	0	0	0	0	0	0	0	0	0	0	0	0	0	0	0	0	18	0	15	0	0
PF02799	NMT_C	Myristoyl-CoA:protein N-myristoyltransferase, C-terminal domain	2	0	0	0	0	0	0	0	0	0	1	0	0	0	0	0	10	0	0	0	0	0	0	0	0	0	0	0	0	0	0	0	0	0	0	1	0	1	0	0
PF02800	Gp_dh_C	Glyceraldehyde 3-phosphate dehydrogenase, C-terminal domain	29	36	31	27	43	12	15.25	10	6	33	46	41	27	17	33	23	16	1	6	34	17	9	34	38	14	29	16	54	9	17	3	15	6	3	14	25	25	12	5	31
PF02801	Ketoacyl-synt_C	Beta-ketoacyl synthase, C-terminal domain	23	61	41	24	51	10	18	18	9	35	43	51	41	15	35	18	16	1	8	47	10	5	59	58	21	25	15	89	6	42	2	13	3	2	9	27	16	19	3	46
PF02803	Thiolase_C	Thiolase, C-terminal domain	7	1	0	0	5	0	0.75	0	0	3	11	2	0	0	2	0	0	0	0	5	3	0	1	0	0	1	0	2	0	2	2	0	0	0	0	9	0	7	0	2
PF02805	Ada_Zn_binding	Metal binding domain of Ada	1	1	0	1	0	0	0.75	0	1	2	1	0	1	0	1	0	0	0	1	0	0	0	0	0	0	1	0	0	0	0	0	0	0	0	1	0	0	0	0	0
PF02806	Alpha-amylase_C	Alpha amylase, C-terminal all-beta domain	16	26	21	11	17	6	9.75	5	4	24	32	25	16	6	11	6	19	1	3	14	8	4	15	10	5	6	8	23	6	17	1	10	0	0	2	10	7	8	1	14
PF02807	ATP-gua_PtransN	ATP:guanido phosphotransferase, N-terminal domain	0	0	0	0	0	0	0	0	0	0	0	0	0	0	0	0	0	0	0	0	0	0	0	0	0	0	0	0	0	0	0	0	0	0	0	3	0	2	0	0
PF02809	UIM	Ubiquitin interaction motif	0	0	0	0	0	0	0	0	0	0	0	0	0	0	0	0	0	0	0	0	0	0	0	0	0	0	0	0	0	0	0	0	0	0	0	15	0	13	0	0
PF02810	SEC-C	SEC-C motif	11	16	10	7	12	2	4	1	4	9	19	9	12	3	12	5	6	1	1	12	2	2	14	12	5	4	6	14	2	9	0	1	1	1	3	2	7	1	0	10
PF02811	PHP	PHP domain	55	74	62	46	53	22	31	21	24	57	86	51	49	22	48	22	35	3	14	47	16	7	41	59	15	16	19	60	18	40	3	17	4	5	14	16	14	14	10	46
PF02812	ELFV_dehydrog_N	Glu/Leu/Phe/Val dehydrogenase, dimerisation domain	21	59	26	24	36	4	15.25	17	10	30	40	51	25	12	26	20	14	2	10	24	7	8	34	37	13	18	23	55	8	25	0	11	3	2	10	21	26	13	6	33
PF02815	MIR	MIR domain	0	0	0	0	0	0	0	0	0	0	0	0	0	0	0	0	1	0	0	0	0	0	0	0	0	0	0	0	0	0	0	0	0	0	0	5	0	6	0	0
PF02816	Alpha_kinase	Alpha-kinase family	0	0	0	0	0	0	0	0	0	0	1	0	0	0	0	0	4	0	0	0	0	0	0	0	0	0	0	0	0	0	0	0	0	0	0	2	0	3	0	0
PF02817	E3_binding	e3 binding domain	0	0	0	0	1	0	0	0	0	0	0	0	0	0	1	0	0	0	0	1	0	0	0	0	0	0	0	1	0	1	0	0	0	0	1	3	0	3	0	1
PF02820	MBT	mbt repeat	0	0	0	0	0	0	0	0	0	0	0	0	0	0	0	0	0	0	0	0	0	0	0	0	0	0	0	0	0	0	0	0	0	0	0	11	0	1	0	0
PF02822	Antistasin	Antistasin family	0	0	0	0	0	0	0	0	0	0	0	0	0	0	0	0	0	0	0	0	0	0	0	0	0	0	0	0	0	0	0	0	0	0	0	1	0	0	0	0
PF02823	ATP-synt_DE_N	ATP synthase, Delta/Epsilon chain, beta-sandwich domain	11	21	12	10	15	9	6.75	0	5	13	32	19	8	7	16	12	7	0	5	14	7	3	16	19	6	11	4	22	5	8	0	5	0	1	6	7	8	5	2	12
PF02824	TGS	TGS domain	22	56	36	21	24	9	9.75	6	6	18	44	42	34	14	21	16	22	2	7	21	8	13	32	31	5	15	14	50	6	17	2	12	3	2	6	18	21	16	3	21
PF02825	WWE	WWE domain	0	0	0	0	0	0	0	0	0	0	0	0	0	0	0	0	0	0	0	0	0	0	0	0	0	0	0	0	0	0	0	0	0	0	0	8	0	4	0	0
PF02826	2-Hacid_dh_C	D-isomer specific 2-hydroxyacid dehydrogenase, NAD binding domain	37	69	62	42	66	8	22	12	19	49	74	73	54	25	48	15	40	4	21	55	11	13	72	66	23	27	19	101	15	57	1	17	2	9	18	39	22	38	7	54
PF02827	PKI	cAMP-dependent protein kinase inhibitor	0	0	0	0	0	0	0	0	0	0	0	0	0	0	0	0	0	0	0	0	0	0	0	0	0	0	0	0	0	0	0	0	0	0	0	3	0	4	0	0
PF02828	L27	L27 domain	0	0	0	0	0	0	0	0	0	0	0	0	0	0	0	0	0	0	0	0	0	0	0	0	0	0	0	0	0	0	0	0	0	0	0	5	0	4	0	0
PF02829	3H	3H domain	2	0	0	0	0	1	0.5	0	1	0	4	0	0	0	0	0	0	0	0	0	0	0	0	0	0	1	0	0	0	0	0	0	0	0	0	2	0	0	0	0
PF02833	DHHA2	DHHA2 domain	7	5	1	3	5	7	3.5	1	1	5	20	4	2	2	5	5	11	0	2	3	3	1	2	6	1	3	2	4	1	4	0	1	0	0	1	5	1	1	1	3
PF02834	2_5_RNA_ligase	2',5' RNA ligase family	10	4	15	11	11	4	7.5	6	6	14	7	3	12	5	7	1	2	2	3	10	4	2	16	8	4	0	2	21	4	7	0	2	1	0	5	1	2	5	1	5
PF02836	Glyco_hydro_2_C	Glycosyl hydrolases family 2, TIM barrel domain	72	165	50	43	104	31	31	16	15	62	142	199	54	28	77	55	66	0	10	95	32	34	85	87	41	72	59	160	9	77	4	45	5	0	31	64	73	25	2	93
PF02837	Glyco_hydro_2_N	Glycosyl hydrolases family 2, sugar binding domain	56	193	57	57	109	30	31.5	9	17	70	143	192	57	26	77	57	69	1	9	87	43	44	75	103	34	66	60	138	13	82	2	48	1	3	20	56	66	15	6	87
[truncated: 4,445 more rows]
