# Supplementary material for: Metagenomic Insights into the RDX-Degrading Potential of the Ovine Rumen Microbiome
Source: PLoS One. 2014 Nov 10;9(11):e110505. doi: 10.1371/journal.pone.0110505 (PMC4226467; doi:10.1371/journal.pone.0110505)
Supplement: Table S2 — Raw counts of the KEGG Orthology (KO) categories in the ovine rumen microbiome during RDX exposure. (XLSX) [file pone.0110505.s002.xlsx]

## Sheet: Sheet1
KO_description	Sheep#1_Control_5min	Sheep#2_Control_5min	Sheep#6_Control_5min	Sheep#4_Control_5min	Sheep#5_Control_5min	Sheep#1_RDX_5min	Sheep#6_RDX_5min	Sheep#4_RDX_5min	Sheep#5_RDX_5min	Sheep#1_Control_60min	Sheep#2_Control_60min	Sheep#6_Control_60min	Sheep#4_Control_60min	Sheep#5_Control_60min	Sheep#1_RDX_60min	Sheep#2_RDX_60min	Sheep#6_RDX_60min	Sheep#4_RDX_60min	Sheep#5_RDX_60min	Sheep#1_Control_150min	Sheep#2_Control_150min	Sheep#6_Control_150min	Sheep#4_Control_150min	Sheep#5_Control_150min	Sheep#1_RDX_150min	Sheep#2_RDX_150min	Sheep#6_RDX_150min	Sheep#4_RDX_150min	Sheep#5_RDX_150min	Sheep#1_Control_240min	Sheep#2_Control_240min	Sheep#6_Control_240min	Sheep#4_Control_240min	Sheep#5_Control_240min	Sheep#1_RDX_240min	Sheep#2_RDX_240min	Sheep#6_RDX_240min	Sheep#4_RDX_240min	Sheep#5_RDX_240min
Amino Acid Metabolism	3998	7929	4030	3043	4581	1557	1340	1234	3661	8188	6444	3707	1541	3135	2776	3068	256	862	3666	1846	409	4235	5069	1509	3113	2086	6670	950	3117	239	1519	318	326	1261	2819	2187	1830	457	3686
Biosynthesis of Other Secondary Metabolites	329	877	470	246	526	128	91	105	448	851	731	416	129	323	272	344	22	76	484	145	45	502	554	179	348	229	730	75	366	26	204	34	17	163	272	251	182	37	390
Cancers	40	46	67	44	34	8	14	16	28	64	35	38	22	19	10	104	8	14	25	14	2	36	38	13	10	13	59	16	24	2	9	7	7	9	277	5	258	12	12
Carbohydrate Metabolism	3170	6286	3697	2533	3574	1132	1098	985	2981	6464	5152	3353	1285	2436	2121	2561	183	710	2898	1476	334	3522	4115	1166	2463	1854	5447	737	2239	183	1235	289	201	994	2211	1836	1422	388	2624
Cell communication	52	6	69	61	18	2	24	2	14	44	0	33	15	14	0	807	16	0	7	6	0	23	37	1	0	42	2	0	1	2	15	3	1	1	1241	0	1144	0	1
Cell growth and death	492	799	537	381	461	154	163	135	391	870	584	440	201	282	294	1019	37	114	367	194	34	501	495	147	293	220	679	104	266	34	152	53	29	112	876	188	773	42	320
Cell motility	663	297	402	229	186	166	71	126	280	1039	118	280	88	129	219	122	9	64	149	209	7	136	201	39	195	47	241	79	79	9	26	16	14	28	327	29	243	48	87
Circulatory System	1	0	0	0	0	0	0	0	0	0	0	0	0	0	0	10	0	0	0	0	0	0	0	0	0	0	0	0	0	0	0	0	0	0	47	0	27	0	0
Development	0	0	0	1	0	0	0	0	0	0	0	0	0	0	0	24	0	0	0	0	0	0	0	0	0	0	0	0	0	0	0	0	0	0	189	0	138	0	0
Digestive system	57	144	55	67	80	22	23	20	53	93	84	60	38	42	41	155	9	14	65	23	6	80	68	25	48	40	128	14	47	3	34	3	5	19	179	38	103	4	68
Endocrine system	8	25	24	7	15	2	8	3	17	10	29	20	8	15	5	15	1	1	9	4	0	30	33	7	0	5	33	0	8	3	0	3	1	6	64	3	74	0	17
Energy metabolism	626	1139	699	514	705	268	234	233	535	1289	913	652	313	513	453	399	43	181	602	296	71	808	953	249	492	391	1329	187	465	58	233	59	84	196	477	381	349	103	619
Environmental adaptation	82	156	117	90	122	31	41	34	67	143	134	76	55	82	55	53	8	18	79	49	17	108	145	22	60	99	148	30	67	11	37	16	8	18	89	98	54	12	79
Excretory system	5	0	3	1	1	0	1	0	0	1	0	0	1	0	0	40	1	0	0	0	0	0	0	0	0	2	0	0	0	0	0	0	0	0	37	0	46	0	1
Folding, sorting and degradation	727	1240	821	571	762	227	285	245	616	1263	990	800	324	484	419	1246	58	206	574	271	67	800	934	218	451	378	1270	184	497	49	251	82	76	209	1326	408	1251	101	564
Glycan biosynthesis and metabolism	562	1232	744	550	685	229	262	227	577	1176	998	726	333	455	393	539	52	172	610	248	73	720	874	234	442	365	1059	200	470	45	257	74	56	202	686	326	544	80	523
Immune diseases	6	4	10	9	2	0	1	0	3	8	6	5	2	2	1	76	0	0	1	0	0	0	8	0	1	4	1	0	0	0	2	0	0	0	92	3	80	0	0
Immune system	0	0	1	0	0	0	1	0	0	0	0	0	0	0	0	8	1	0	0	0	0	0	1	0	0	0	5	0	0	0	0	0	0	0	206	0	137	0	0
Infectious diseases	144	330	133	85	186	63	73	26	96	306	278	149	42	105	105	503	16	28	128	62	21	174	200	57	143	132	279	34	80	15	63	23	10	47	336	132	307	14	116
Lipid metabolism	452	708	599	388	491	193	191	150	375	819	565	545	226	319	278	368	31	96	381	184	40	531	601	151	323	264	849	126	279	41	146	50	32	133	591	216	456	70	359
Membrane Transport	1714	2069	2081	1184	1349	564	630	610	1409	2928	1539	1725	646	988	806	856	102	453	1123	570	100	1489	1730	519	853	579	2274	455	876	103	314	156	186	427	756	519	625	306	1068
Metabolism of Cofactors and Vitamins	1121	2367	1137	897	1230	435	434	360	1000	2274	1790	1143	508	888	810	938	73	285	975	477	152	1208	1453	374	939	637	1788	282	812	66	512	113	112	342	831	628	645	166	960
Metabolism of other amino acids	127	225	154	127	160	39	49	45	130	219	219	164	54	94	66	115	6	37	126	36	17	148	200	51	89	94	258	40	90	7	55	14	10	31	138	76	96	29	106
Metabolism of Terpenoids and Polyketides	259	583	299	205	340	108	103	88	291	565	430	307	115	224	201	206	27	69	273	118	33	309	366	106	210	148	449	77	208	19	113	27	32	92	169	167	131	36	250
Nervous system	0	0	1	0	0	0	0	0	0	0	0	0	0	0	0	0	0	0	0	0	0	0	0	0	0	0	1	0	0	0	0	0	0	0	31	0	33	0	0
Neurodegenerative diseases	5	1	5	0	3	1	1	0	1	3	0	5	1	1	2	164	1	0	0	0	0	2	2	0	0	2	2	0	1	0	0	0	1	1	236	0	184	1	0
Nucleotide metabolism	1142	2132	1365	926	1323	451	485	415	1079	2376	1641	1219	511	836	768	961	95	308	1081	561	123	1417	1507	430	838	635	2131	316	863	71	456	113	101	355	779	602	629	155	1033
Replication and repair	1463	2881	1669	1304	1693	523	653	600	1515	2795	2187	1639	685	1161	840	1359	118	449	1400	596	142	1765	2079	574	934	720	2771	435	1096	97	554	207	131	490	1008	734	781	218	1243
Sensory system	10	0	10	0	0	0	4	0	0	2	0	1	1	0	0	72	2	0	0	2	0	0	1	0	0	6	0	0	0	0	0	0	0	0	8	0	7	0	0
Signal transduction	606	1014	713	438	643	197	209	175	544	1157	799	608	258	444	364	1191	49	125	537	252	66	680	766	189	414	341	1037	124	409	38	193	83	51	176	1759	337	1345	70	498
Signaling molecules and interaction	0	5	0	0	0	0	0	0	1	1	1	0	0	0	0	3	0	0	0	0	0	0	1	0	0	0	0	0	0	0	0	0	0	0	202	0	195	0	2
Substance dependence	0	0	1	0	0	0	0	0	0	0	0	0	0	0	0	6	0	0	0	0	0	0	1	0	0	0	1	0	0	0	0	0	0	0	36	0	31	0	0
Transcription	446	920	632	429	694	190	228	195	476	956	732	583	241	463	314	785	50	141	544	240	42	661	718	177	397	334	898	127	391	36	159	80	35	176	712	299	762	86	475
Translation	2695	5268	3477	2411	3111	1226	1327	1077	2598	5270	3867	3259	1344	2169	1848	2804	359	776	2446	1293	301	3369	3735	943	1757	1920	4791	814	1919	224	942	431	224	850	2334	1765	1935	366	2251
Transport and catabolism	202	431	275	276	248	65	88	91	190	393	347	285	123	154	124	1081	29	62	222	92	21	303	325	104	146	126	399	63	181	15	80	27	13	90	1287	103	1129	21	219
Xenobiotics biodegradation and metabolism	79	120	112	77	83	27	43	39	61	127	119	95	42	67	51	45	5	31	63	34	14	110	121	32	65	56	174	24	72	8	32	4	7	31	80	50	50	19	100
