# Supplementary material for: Metagenomic Insights into the RDX-Degrading Potential of the Ovine Rumen Microbiome
Source: PLoS One. 2014 Nov 10;9(11):e110505. doi: 10.1371/journal.pone.0110505 (PMC4226467; doi:10.1371/journal.pone.0110505)
Supplement: Table S3 — The microbial composition of the ovine rumen. The 16S rRNA gene sequences (V3 to V4 regions) were generated using the MiSeq platform (2×250 bp, pair-end). The mean number of the 16S raw reads (pairs) per sample is 98,159.50 (±11,376.04, sd). After various quality control procedures, such as chimeric removal, 89,541.00 ± 10,903.54 overlapped reads (>430 bp in length) were obtained per sample. These reads were then analyzed using both taxonomy-dependent (RDP Classifier) and taxonomy-independent OTU-calling algorithms, such as CD-HIT-OTU. The results in the table were obtained using the RDP Classifier. (XLSX) [file pone.0110505.s003.xlsx]

## Sheet: Sheet1
Name	Rank	Sheep#1	Sheep#2	Sheep#4	Sheep#5	Sheep#6	Taxon_ID	lineage
Actinobacteria	class	132	54	111	70	192	3	Root;rootrank;Bacteria;domain;"Actinobacteria";phylum;Actinobacteria;class;
Alphaproteobacteria	class	303	136	1415	188	1336	842	Root;rootrank;Bacteria;domain;"Proteobacteria";phylum;Alphaproteobacteria;class;
Anaerolineae	class	33	10	14	78	115	695	Root;rootrank;Bacteria;domain;"Chloroflexi";phylum;Anaerolineae;class;
Bacilli	class	2	0	4	11	21	2260	Root;rootrank;Bacteria;domain;Firmicutes;phylum;Bacilli;class;
Bacteroidia	class	9896	44495	19064	16506	17197	423	Root;rootrank;Bacteria;domain;"Bacteroidetes";phylum;"Bacteroidia";class;
Betaproteobacteria	class	23	56	109	194	104	1175	Root;rootrank;Bacteria;domain;"Proteobacteria";phylum;Betaproteobacteria;class;
Clostridia	class	35969	22622	22740	22653	37333	2375	Root;rootrank;Bacteria;domain;Firmicutes;phylum;Clostridia;class;
Deltaproteobacteria	class	346	641	1613	812	865	1352	Root;rootrank;Bacteria;domain;"Proteobacteria";phylum;Deltaproteobacteria;class;
Elusimicrobia	class	115	55	106	62	114	780	Root;rootrank;Bacteria;domain;"Elusimicrobia";phylum;Elusimicrobia;class;
Epsilonproteobacteria	class	3	21	62	68	42	1477	Root;rootrank;Bacteria;domain;"Proteobacteria";phylum;Epsilonproteobacteria;class;
Erysipelotrichia	class	1365	301	465	64	1047	2558	Root;rootrank;Bacteria;domain;Firmicutes;phylum;Erysipelotrichia;class;
Fibrobacteria	class	112	565	1688	106	243	785	Root;rootrank;Bacteria;domain;"Fibrobacteres";phylum;"Fibrobacteria";class;
Flavobacteria	class	277	167	99	3077	66	458	Root;rootrank;Bacteria;domain;"Bacteroidetes";phylum;Flavobacteria;class;
Fusobacteria	class	1	1	2	4	0	790	Root;rootrank;Bacteria;domain;"Fusobacteria";phylum;"Fusobacteria";class;
Gammaproteobacteria	class	165	141	254	315	62	1501	Root;rootrank;Bacteria;domain;"Proteobacteria";phylum;Gammaproteobacteria;class;
Lentisphaeria	class	0	1	160	99	67	810	Root;rootrank;Bacteria;domain;"Lentisphaerae";phylum;"Lentisphaeria";class;
Methanobacteria	class	9	11	17	6	51	2055	Root;rootrank;Archaea;domain;"Euryarchaeota";phylum;Methanobacteria;class;
Mollicutes	class	94	175	349	212	245	1922	Root;rootrank;Bacteria;domain;"Tenericutes";phylum;Mollicutes;class;
Negativicutes	class	17347	7234	5045	2599	3171	2722	Root;rootrank;Bacteria;domain;Firmicutes;phylum;Negativicutes;class;
Opitutae	class	7	0	1	0	10	2165	Root;rootrank;Bacteria;domain;"Verrucomicrobia";phylum;Opitutae;class;
Planctomycetacia	class	7	14	27	43	175	825	Root;rootrank;Bacteria;domain;"Planctomycetes";phylum;"Planctomycetacia";class;
Spartobacteria	class	0	1	0	0	0	2176	Root;rootrank;Bacteria;domain;"Verrucomicrobia";phylum;Spartobacteria;class;
Sphingobacteria	class	2	2	24	211	335	565	Root;rootrank;Bacteria;domain;"Bacteroidetes";phylum;"Sphingobacteria";class;
Spirochaetes	class	1162	537	516	1416	269	1884	Root;rootrank;Bacteria;domain;"Spirochaetes";phylum;Spirochaetes;class;
Subdivision5	class	638	847	4619	1485	3167	2181	Root;rootrank;Bacteria;domain;"Verrucomicrobia";phylum;Subdivision5;class;
Synergistia	class	60	91	146	122	103	1907	Root;rootrank;Bacteria;domain;"Synergistetes";phylum;Synergistia;class;
Thermoplasmata	class	0	1	4	10	9	2119	Root;rootrank;Archaea;domain;"Euryarchaeota";phylum;Thermoplasmata;class;
Archaea	domain	10	15	36	21	72	1966	Root;rootrank;Archaea;domain;
Bacteria	domain	83540	99779	94499	77933	107234	1	Root;rootrank;Bacteria;domain;
Acetobacteraceae	family	1	0	0	0	1	1070	Root;rootrank;Bacteria;domain;"Proteobacteria";phylum;Alphaproteobacteria;class;Rhodospirillales;order;Acetobacteraceae;family;
Acholeplasmataceae	family	0	0	8	10	21	1924	Root;rootrank;Bacteria;domain;"Tenericutes";phylum;Mollicutes;class;Acholeplasmatales;order;Acholeplasmataceae;family;
Acidaminococcaceae	family	553	655	389	700	1854	2724	Root;rootrank;Bacteria;domain;Firmicutes;phylum;Negativicutes;class;Selenomonadales;order;Acidaminococcaceae;family;
Actinomycetaceae	family	0	0	1	0	0	19	Root;rootrank;Bacteria;domain;"Actinobacteria";phylum;Actinobacteria;class;Actinobacteridae;subclass;Actinomycetales;order;Actinomycineae;suborder;Actinomycetaceae;family;
Anaerolineaceae	family	33	10	14	78	115	697	Root;rootrank;Bacteria;domain;"Chloroflexi";phylum;Anaerolineae;class;Anaerolineales;order;Anaerolineaceae;family;
Anaeroplasmataceae	family	87	165	319	199	217	1927	Root;rootrank;Bacteria;domain;"Tenericutes";phylum;Mollicutes;class;Anaeroplasmatales;order;Anaeroplasmataceae;family;
Bacillaceae 1	family	0	0	0	0	0	2264	Root;rootrank;Bacteria;domain;Firmicutes;phylum;Bacilli;class;Bacillales;order;Bacillaceae 1;family;
Bacteroidaceae	family	0	0	2	0	0	425	Root;rootrank;Bacteria;domain;"Bacteroidetes";phylum;"Bacteroidia";class;"Bacteroidales";order;Bacteroidaceae;family;
Bacteroidales_incertae_sedis	family	0	0	0	0	1	456	Root;rootrank;Bacteria;domain;"Bacteroidetes";phylum;"Bacteroidia";class;"Bacteroidales";order;"Bacteroidales"_incertae_sedis;family;
Bdellovibrionaceae	family	20	33	239	101	57	1357	Root;rootrank;Bacteria;domain;"Proteobacteria";phylum;Deltaproteobacteria;class;Bdellovibrionales;order;Bdellovibrionaceae;family;
Bradyrhizobiaceae	family	0	0	0	1	1	886	Root;rootrank;Bacteria;domain;"Proteobacteria";phylum;Alphaproteobacteria;class;Rhizobiales;order;Bradyrhizobiaceae;family;
Campylobacteraceae	family	3	21	62	68	42	1479	Root;rootrank;Bacteria;domain;"Proteobacteria";phylum;Epsilonproteobacteria;class;Campylobacterales;order;Campylobacteraceae;family;
Cardiobacteriaceae	family	59	11	16	4	0	1562	Root;rootrank;Bacteria;domain;"Proteobacteria";phylum;Gammaproteobacteria;class;Cardiobacteriales;order;Cardiobacteriaceae;family;
Caulobacteraceae	family	0	0	1	1	0	844	Root;rootrank;Bacteria;domain;"Proteobacteria";phylum;Alphaproteobacteria;class;Caulobacterales;order;Caulobacteraceae;family;
Chitinophagaceae	family	0	0	0	0	1	567	Root;rootrank;Bacteria;domain;"Bacteroidetes";phylum;"Sphingobacteria";class;"Sphingobacteriales";order;Chitinophagaceae;family;
Chloroplast	family	0	0	2	3	0	2714	Root;rootrank;Bacteria;domain;Cyanobacteria/Chloroplast;phylum;Chloroplast;class;Chloroplast;family;
Clostridiaceae 1	family	0	0	0	2	3	2377	Root;rootrank;Bacteria;domain;Firmicutes;phylum;Clostridia;class;Clostridiales;order;Clostridiaceae 1;family;
Clostridiales_Incertae Sedis XIII	family	166	73	125	46	237	2433	Root;rootrank;Bacteria;domain;Firmicutes;phylum;Clostridia;class;Clostridiales;order;Clostridiales_Incertae Sedis XIII;family;
Comamonadaceae	family	6	0	10	66	40	1206	Root;rootrank;Bacteria;domain;"Proteobacteria";phylum;Betaproteobacteria;class;Burkholderiales;order;Comamonadaceae;family;
Coriobacteriaceae	family	132	54	109	69	191	365	Root;rootrank;Bacteria;domain;"Actinobacteria";phylum;Actinobacteria;class;Coriobacteridae;subclass;Coriobacteriales;order;"Coriobacterineae";suborder;Coriobacteriaceae;family;
Desulfobulbaceae	family	140	33	69	67	74	1385	Root;rootrank;Bacteria;domain;"Proteobacteria";phylum;Deltaproteobacteria;class;Desulfobacterales;order;Desulfobulbaceae;family;
Desulfovibrionaceae	family	64	340	388	175	76	1407	Root;rootrank;Bacteria;domain;"Proteobacteria";phylum;Deltaproteobacteria;class;Desulfovibrionales;order;Desulfovibrionaceae;family;
Elusimicrobiaceae	family	115	55	106	62	114	782	Root;rootrank;Bacteria;domain;"Elusimicrobia";phylum;Elusimicrobia;class;Elusimicrobiales;order;Elusimicrobiaceae;family;
Enterobacteriaceae	family	0	0	0	0	1	1617	Root;rootrank;Bacteria;domain;"Proteobacteria";phylum;Gammaproteobacteria;class;"Enterobacteriales";order;Enterobacteriaceae;family;
Erysipelotrichaceae	family	1365	301	465	64	1047	2560	Root;rootrank;Bacteria;domain;Firmicutes;phylum;Erysipelotrichia;class;Erysipelotrichales;order;Erysipelotrichaceae;family;
Eubacteriaceae	family	15	3	2	1	19	2395	Root;rootrank;Bacteria;domain;Firmicutes;phylum;Clostridia;class;Clostridiales;order;Eubacteriaceae;family;
Fibrobacteraceae	family	112	565	1688	106	243	787	Root;rootrank;Bacteria;domain;"Fibrobacteres";phylum;"Fibrobacteria";class;"Fibrobacterales";order;"Fibrobacteraceae";family;
Flavobacteriaceae	family	276	165	99	2492	66	470	Root;rootrank;Bacteria;domain;"Bacteroidetes";phylum;Flavobacteria;class;"Flavobacteriales";order;Flavobacteriaceae;family;
Fusobacteriaceae	family	1	1	2	2	0	792	Root;rootrank;Bacteria;domain;"Fusobacteria";phylum;"Fusobacteria";class;"Fusobacteriales";order;"Fusobacteriaceae";family;
Lachnospiraceae	family	23765	12854	10541	6927	11871	2445	Root;rootrank;Bacteria;domain;Firmicutes;phylum;Clostridia;class;Clostridiales;order;Lachnospiraceae;family;
Leptotrichiaceae	family	0	0	0	2	0	799	Root;rootrank;Bacteria;domain;"Fusobacteria";phylum;"Fusobacteria";class;"Fusobacteriales";order;"Leptotrichiaceae";family;
Marinilabiaceae	family	4	8	21	4	11	432	Root;rootrank;Bacteria;domain;"Bacteroidetes";phylum;"Bacteroidia";class;"Bacteroidales";order;"Marinilabiaceae";family;
Methanobacteriaceae	family	9	11	17	6	51	2057	Root;rootrank;Archaea;domain;"Euryarchaeota";phylum;Methanobacteria;class;Methanobacteriales;order;Methanobacteriaceae;family;
Methylobacteriaceae	family	0	0	0	2	1	927	Root;rootrank;Bacteria;domain;"Proteobacteria";phylum;Alphaproteobacteria;class;Rhizobiales;order;Methylobacteriaceae;family;
Microbacteriaceae	family	0	0	0	0	1	154	Root;rootrank;Bacteria;domain;"Actinobacteria";phylum;Actinobacteria;class;Actinobacteridae;subclass;Actinomycetales;order;Micrococcineae;suborder;Microbacteriaceae;family;
Moraxellaceae	family	5	9	6	7	2	1763	Root;rootrank;Bacteria;domain;"Proteobacteria";phylum;Gammaproteobacteria;class;Pseudomonadales;order;Moraxellaceae;family;
Neisseriaceae	family	12	54	61	103	41	1286	Root;rootrank;Bacteria;domain;"Proteobacteria";phylum;Betaproteobacteria;class;Neisseriales;order;Neisseriaceae;family;
Nocardioidaceae	family	0	0	1	0	0	255	Root;rootrank;Bacteria;domain;"Actinobacteria";phylum;Actinobacteria;class;Actinobacteridae;subclass;Actinomycetales;order;Propionibacterineae;suborder;Nocardioidaceae;family;
Opitutaceae	family	6	0	1	0	9	2167	Root;rootrank;Bacteria;domain;"Verrucomicrobia";phylum;Opitutae;class;Opitutales;order;Opitutaceae;family;
Pasteurellaceae	family	6	15	12	17	12	1746	Root;rootrank;Bacteria;domain;"Proteobacteria";phylum;Gammaproteobacteria;class;Pasteurellales;order;Pasteurellaceae;family;
Planctomycetaceae	family	7	14	27	43	175	827	Root;rootrank;Bacteria;domain;"Planctomycetes";phylum;"Planctomycetacia";class;Planctomycetales;order;Planctomycetaceae;family;
Porphyromonadaceae	family	1541	4125	3309	673	4185	436	Root;rootrank;Bacteria;domain;"Bacteroidetes";phylum;"Bacteroidia";class;"Bacteroidales";order;"Porphyromonadaceae";family;
Prevotellaceae	family	7793	38919	14327	14339	10470	448	Root;rootrank;Bacteria;domain;"Bacteroidetes";phylum;"Bacteroidia";class;"Bacteroidales";order;"Prevotellaceae";family;
Pseudomonadaceae	family	6	4	4	3	7	1772	Root;rootrank;Bacteria;domain;"Proteobacteria";phylum;Gammaproteobacteria;class;Pseudomonadales;order;Pseudomonadaceae;family;
Rhizobiaceae	family	0	0	0	0	1	950	Root;rootrank;Bacteria;domain;"Proteobacteria";phylum;Alphaproteobacteria;class;Rhizobiales;order;Rhizobiaceae;family;
Rhodobacteraceae	family	0	0	0	0	1	979	Root;rootrank;Bacteria;domain;"Proteobacteria";phylum;Alphaproteobacteria;class;Rhodobacterales;order;Rhodobacteraceae;family;
Rhodocyclaceae	family	0	0	2	2	6	1331	Root;rootrank;Bacteria;domain;"Proteobacteria";phylum;Betaproteobacteria;class;Rhodocyclales;order;Rhodocyclaceae;family;
Rhodospirillaceae	family	5	4	5	10	8	1101	Root;rootrank;Bacteria;domain;"Proteobacteria";phylum;Alphaproteobacteria;class;Rhodospirillales;order;Rhodospirillaceae;family;
Ruminococcaceae	family	8288	7469	8045	12544	18508	2484	Root;rootrank;Bacteria;domain;Firmicutes;phylum;Clostridia;class;Clostridiales;order;Ruminococcaceae;family;
Sphingobacteriaceae	family	0	0	0	0	0	648	Root;rootrank;Bacteria;domain;"Bacteroidetes";phylum;"Sphingobacteria";class;"Sphingobacteriales";order;Sphingobacteriaceae;family;
Sphingomonadaceae	family	1	2	1	1	4	1158	Root;rootrank;Bacteria;domain;"Proteobacteria";phylum;Alphaproteobacteria;class;Sphingomonadales;order;Sphingomonadaceae;family;
Spirochaetaceae	family	1151	537	512	1416	268	1895	Root;rootrank;Bacteria;domain;"Spirochaetes";phylum;Spirochaetes;class;Spirochaetales;order;Spirochaetaceae;family;
Streptococcaceae	family	2	0	4	11	20	2371	Root;rootrank;Bacteria;domain;Firmicutes;phylum;Bacilli;class;Lactobacillales;order;Streptococcaceae;family;
Succinivibrionaceae	family	89	101	214	283	24	1514	Root;rootrank;Bacteria;domain;"Proteobacteria";phylum;Gammaproteobacteria;class;Aeromonadales;order;Succinivibrionaceae;family;
Synergistaceae	family	60	91	146	122	103	1909	Root;rootrank;Bacteria;domain;"Synergistetes";phylum;Synergistia;class;Synergistales;order;Synergistaceae;family;
Syntrophomonadaceae	family	4	2	0	3	1	2497	Root;rootrank;Bacteria;domain;Firmicutes;phylum;Clostridia;class;Clostridiales;order;Syntrophomonadaceae;family;
Veillonellaceae	family	16762	6544	4630	1852	1306	2503	Root;rootrank;Bacteria;domain;Firmicutes;phylum;Negativicutes;class;Selenomonadales;order;Veillonellaceae;family;
Victivallaceae	family	0	1	160	99	67	815	Root;rootrank;Bacteria;domain;"Lentisphaerae";phylum;"Lentisphaeria";class;Victivallales;order;"Victivallaceae";family;
Xanthomonadaceae	family	0	1	1	0	0	1834	Root;rootrank;Bacteria;domain;"Proteobacteria";phylum;Gammaproteobacteria;class;Xanthomonadales;order;Xanthomonadaceae;family;
Acetivibrio	genus	0	0	312	69	15	2486	Root;rootrank;Bacteria;domain;Firmicutes;phylum;Clostridia;class;Clostridiales;order;Ruminococcaceae;family;Acetivibrio;genus;
Acholeplasma	genus	0	0	8	10	21	1925	Root;rootrank;Bacteria;domain;"Tenericutes";phylum;Mollicutes;class;Acholeplasmatales;order;Acholeplasmataceae;family;Acholeplasma;genus;
Acidiphilium	genus	0	0	0	0	1	1073	Root;rootrank;Bacteria;domain;"Proteobacteria";phylum;Alphaproteobacteria;class;Rhodospirillales;order;Acetobacteraceae;family;Acidiphilium;genus;
Acinetobacter	genus	0	6	0	6	1	1764	Root;rootrank;Bacteria;domain;"Proteobacteria";phylum;Gammaproteobacteria;class;Pseudomonadales;order;Moraxellaceae;family;Acinetobacter;genus;
Alkanindiges	genus	0	0	2	0	0	1765	Root;rootrank;Bacteria;domain;"Proteobacteria";phylum;Gammaproteobacteria;class;Pseudomonadales;order;Moraxellaceae;family;Alkanindiges;genus;
Allisonella	genus	53	0	0	0	0	2527	Root;rootrank;Bacteria;domain;Firmicutes;phylum;Negativicutes;class;Selenomonadales;order;Veillonellaceae;family;Allisonella;genus;
Alysiella	genus	0	0	1	0	0	1287	Root;rootrank;Bacteria;domain;"Proteobacteria";phylum;Betaproteobacteria;class;Neisseriales;order;Neisseriaceae;family;Alysiella;genus;
Amaricoccus	genus	0	0	0	0	1	984	Root;rootrank;Bacteria;domain;"Proteobacteria";phylum;Alphaproteobacteria;class;Rhodobacterales;order;Rhodobacteraceae;family;Amaricoccus;genus;
Anaerobiospirillum	genus	1	0	0	0	0	1515	Root;rootrank;Bacteria;domain;"Proteobacteria";phylum;Gammaproteobacteria;class;Aeromonadales;order;Succinivibrionaceae;family;Anaerobiospirillum;genus;
Anaerofilum	genus	1	0	0	0	0	2488	Root;rootrank;Bacteria;domain;Firmicutes;phylum;Clostridia;class;Clostridiales;order;Ruminococcaceae;family;Anaerofilum;genus;
Anaerophaga	genus	4	8	20	2	11	434	Root;rootrank;Bacteria;domain;"Bacteroidetes";phylum;"Bacteroidia";class;"Bacteroidales";order;"Marinilabiaceae";family;Anaerophaga;genus;
Anaeroplasma	genus	83	164	318	199	217	1928	Root;rootrank;Bacteria;domain;"Tenericutes";phylum;Mollicutes;class;Anaeroplasmatales;order;Anaeroplasmataceae;family;Anaeroplasma;genus;
Anaerosporobacter	genus	0	0	0	2	3	2614	Root;rootrank;Bacteria;domain;Firmicutes;phylum;Clostridia;class;Clostridiales;order;Clostridiaceae 1;family;Anaerosporobacter;genus;
Anaerovibrio	genus	1815	1450	1036	545	77	2520	Root;rootrank;Bacteria;domain;Firmicutes;phylum;Negativicutes;class;Selenomonadales;order;Veillonellaceae;family;Anaerovibrio;genus;
Anaerovorax	genus	55	10	73	33	86	2434	Root;rootrank;Bacteria;domain;Firmicutes;phylum;Clostridia;class;Clostridiales;order;Clostridiales_Incertae Sedis XIII;family;Anaerovorax;genus;
Asteroleplasma	genus	4	1	1	0	0	1929	Root;rootrank;Bacteria;domain;"Tenericutes";phylum;Mollicutes;class;Anaeroplasmatales;order;Anaeroplasmataceae;family;Asteroleplasma;genus;
Atopobium	genus	11	5	0	5	8	368	Root;rootrank;Bacteria;domain;"Actinobacteria";phylum;Actinobacteria;class;Coriobacteridae;subclass;Coriobacteriales;order;"Coriobacterineae";suborder;Coriobacteriaceae;family;Atopobium;genus;
Bacillus	genus	0	0	0	0	0	2268	Root;rootrank;Bacteria;domain;Firmicutes;phylum;Bacilli;class;Bacillales;order;Bacillaceae 1;family;Bacillus;genus;
Bacteroides	genus	0	0	2	0	0	430	Root;rootrank;Bacteria;domain;"Bacteroidetes";phylum;"Bacteroidia";class;"Bacteroidales";order;Bacteroidaceae;family;Bacteroides;genus;
Barnesiella	genus	887	1300	184	38	544	437	Root;rootrank;Bacteria;domain;"Bacteroidetes";phylum;"Bacteroidia";class;"Bacteroidales";order;"Porphyromonadaceae";family;Barnesiella;genus;
Bdellovibrio	genus	1	0	0	0	0	1358	Root;rootrank;Bacteria;domain;"Proteobacteria";phylum;Deltaproteobacteria;class;Bdellovibrionales;order;Bdellovibrionaceae;family;Bdellovibrio;genus;
Bibersteinia	genus	1	1	1	0	0	1751	Root;rootrank;Bacteria;domain;"Proteobacteria";phylum;Gammaproteobacteria;class;Pasteurellales;order;Pasteurellaceae;family;Bibersteinia;genus;
Blautia	genus	71	28	11	3	63	2626	Root;rootrank;Bacteria;domain;Firmicutes;phylum;Clostridia;class;Clostridiales;order;Lachnospiraceae;family;Blautia;genus;
Brachymonas	genus	6	0	10	63	39	1210	Root;rootrank;Bacteria;domain;"Proteobacteria";phylum;Betaproteobacteria;class;Burkholderiales;order;Comamonadaceae;family;Brachymonas;genus;
Bradyrhizobium	genus	0	0	0	0	1	892	Root;rootrank;Bacteria;domain;"Proteobacteria";phylum;Alphaproteobacteria;class;Rhizobiales;order;Bradyrhizobiaceae;family;Bradyrhizobium;genus;
Bulleidia	genus	2	0	0	0	4	2563	Root;rootrank;Bacteria;domain;Firmicutes;phylum;Erysipelotrichia;class;Erysipelotrichales;order;Erysipelotrichaceae;family;Bulleidia;genus;
Butyrivibrio	genus	3177	824	1365	1397	1147	2460	Root;rootrank;Bacteria;domain;Firmicutes;phylum;Clostridia;class;Clostridiales;order;Lachnospiraceae;family;Butyrivibrio;genus;
Campylobacter	genus	3	21	62	68	42	1481	Root;rootrank;Bacteria;domain;"Proteobacteria";phylum;Epsilonproteobacteria;class;Campylobacterales;order;Campylobacteraceae;family;Campylobacter;genus;
Catonella	genus	1	7	5	1	1	2461	Root;rootrank;Bacteria;domain;Firmicutes;phylum;Clostridia;class;Clostridiales;order;Lachnospiraceae;family;Catonella;genus;
Caulobacter	genus	0	0	1	0	0	847	Root;rootrank;Bacteria;domain;"Proteobacteria";phylum;Alphaproteobacteria;class;Caulobacterales;order;Caulobacteraceae;family;Caulobacter;genus;
Centipeda	genus	5	6	5	0	3	2516	Root;rootrank;Bacteria;domain;Firmicutes;phylum;Negativicutes;class;Selenomonadales;order;Veillonellaceae;family;Centipeda;genus;
Chryseobacterium	genus	0	0	1	0	3	481	Root;rootrank;Bacteria;domain;"Bacteroidetes";phylum;Flavobacteria;class;"Flavobacteriales";order;Flavobacteriaceae;family;Chryseobacterium;genus;
Clostridium IV	genus	121	87	47	10	230	2682	Root;rootrank;Bacteria;domain;Firmicutes;phylum;Clostridia;class;Clostridiales;order;Ruminococcaceae;family;Clostridium IV;genus;
Clostridium XlVa	genus	42	13	29	122	15	2676	Root;rootrank;Bacteria;domain;Firmicutes;phylum;Clostridia;class;Clostridiales;order;Lachnospiraceae;family;Clostridium XlVa;genus;
Clostridium XlVb	genus	89	142	35	35	85	2677	Root;rootrank;Bacteria;domain;Firmicutes;phylum;Clostridia;class;Clostridiales;order;Lachnospiraceae;family;Clostridium XlVb;genus;
Comamonas	genus	0	0	0	1	0	1214	Root;rootrank;Bacteria;domain;"Proteobacteria";phylum;Betaproteobacteria;class;Burkholderiales;order;Comamonadaceae;family;Comamonas;genus;
Coprococcus	genus	10	0	6	2	3	2463	Root;rootrank;Bacteria;domain;Firmicutes;phylum;Clostridia;class;Clostridiales;order;Lachnospiraceae;family;Coprococcus;genus;
Denitrobacterium	genus	0	0	1	1	0	372	Root;rootrank;Bacteria;domain;"Actinobacteria";phylum;Actinobacteria;class;Coriobacteridae;subclass;Coriobacteriales;order;"Coriobacterineae";suborder;Coriobacteriaceae;family;Denitrobacterium;genus;
Desulfobulbus	genus	139	33	69	67	74	1386	Root;rootrank;Bacteria;domain;"Proteobacteria";phylum;Deltaproteobacteria;class;Desulfobacterales;order;Desulfobulbaceae;family;Desulfobulbus;genus;
Desulfovibrio	genus	8	28	2	7	18	1411	Root;rootrank;Bacteria;domain;"Proteobacteria";phylum;Deltaproteobacteria;class;Desulfovibrionales;order;Desulfovibrionaceae;family;Desulfovibrio;genus;
Elusimicrobium	genus	115	55	106	62	114	783	Root;rootrank;Bacteria;domain;"Elusimicrobia";phylum;Elusimicrobia;class;Elusimicrobiales;order;Elusimicrobiaceae;family;Elusimicrobium;genus;
Enterorhabdus	genus	1	0	0	0	0	374	Root;rootrank;Bacteria;domain;"Actinobacteria";phylum;Actinobacteria;class;Coriobacteridae;subclass;Coriobacteriales;order;"Coriobacterineae";suborder;Coriobacteriaceae;family;Enterorhabdus;genus;
Erysipelotrichaceae_incertae_sedis	genus	596	4	4	0	5	2672	Root;rootrank;Bacteria;domain;Firmicutes;phylum;Erysipelotrichia;class;Erysipelotrichales;order;Erysipelotrichaceae;family;Erysipelotrichaceae_incertae_sedis;genus;
Ethanoligenens	genus	34	7	13	48	110	2490	Root;rootrank;Bacteria;domain;Firmicutes;phylum;Clostridia;class;Clostridiales;order;Ruminococcaceae;family;Ethanoligenens;genus;
Eubacterium	genus	5	2	1	1	1	2397	Root;rootrank;Bacteria;domain;Firmicutes;phylum;Clostridia;class;Clostridiales;order;Eubacteriaceae;family;Eubacterium;genus;
Faecalibacterium	genus	0	0	0	1	0	2485	Root;rootrank;Bacteria;domain;Firmicutes;phylum;Clostridia;class;Clostridiales;order;Ruminococcaceae;family;Faecalibacterium;genus;
Ferruginibacter	genus	0	0	0	0	1	570	Root;rootrank;Bacteria;domain;"Bacteroidetes";phylum;"Sphingobacteria";class;"Sphingobacteriales";order;Chitinophagaceae;family;Ferruginibacter;genus;
Fibrobacter	genus	112	565	1688	106	243	788	Root;rootrank;Bacteria;domain;"Fibrobacteres";phylum;"Fibrobacteria";class;"Fibrobacterales";order;"Fibrobacteraceae";family;Fibrobacter;genus;
Flavonifractor	genus	11	2	4	3	9	2629	Root;rootrank;Bacteria;domain;Firmicutes;phylum;Clostridia;class;Clostridiales;order;Ruminococcaceae;family;Flavonifractor;genus;
Fusobacterium	genus	1	1	2	2	0	794	Root;rootrank;Bacteria;domain;"Fusobacteria";phylum;"Fusobacteria";class;"Fusobacteriales";order;"Fusobacteriaceae";family;Fusobacterium;genus;
Hallella	genus	21	80	28	37	82	449	Root;rootrank;Bacteria;domain;"Bacteroidetes";phylum;"Bacteroidia";class;"Bacteroidales";order;"Prevotellaceae";family;Hallella;genus;
Holdemania	genus	25	13	11	1	24	2566	Root;rootrank;Bacteria;domain;Firmicutes;phylum;Erysipelotrichia;class;Erysipelotrichales;order;Erysipelotrichaceae;family;Holdemania;genus;
Lachnospiracea_incertae_sedis	genus	541	471	382	176	324	2678	Root;rootrank;Bacteria;domain;Firmicutes;phylum;Clostridia;class;Clostridiales;order;Lachnospiraceae;family;Lachnospiracea_incertae_sedis;genus;
Lactonifactor	genus	2	0	0	0	0	2619	Root;rootrank;Bacteria;domain;Firmicutes;phylum;Clostridia;class;Clostridiales;order;Lachnospiraceae;family;Lactonifactor;genus;
Lysobacter	genus	0	1	0	0	0	1845	Root;rootrank;Bacteria;domain;"Proteobacteria";phylum;Gammaproteobacteria;class;Xanthomonadales;order;Xanthomonadaceae;family;Lysobacter;genus;
Magnetospirillum	genus	0	0	0	0	1	1111	Root;rootrank;Bacteria;domain;"Proteobacteria";phylum;Alphaproteobacteria;class;Rhodospirillales;order;Rhodospirillaceae;family;Magnetospirillum;genus;
Mannheimia	genus	1	10	6	13	4	1757	Root;rootrank;Bacteria;domain;"Proteobacteria";phylum;Gammaproteobacteria;class;Pasteurellales;order;Pasteurellaceae;family;Mannheimia;genus;
Megasphaera	genus	1104	0	0	0	0	2526	Root;rootrank;Bacteria;domain;Firmicutes;phylum;Negativicutes;class;Selenomonadales;order;Veillonellaceae;family;Megasphaera;genus;
Methanobrevibacter	genus	9	11	16	6	51	2059	Root;rootrank;Archaea;domain;"Euryarchaeota";phylum;Methanobacteria;class;Methanobacteriales;order;Methanobacteriaceae;family;Methanobrevibacter;genus;
Methanosphaera	genus	0	0	1	0	0	2060	Root;rootrank;Archaea;domain;"Euryarchaeota";phylum;Methanobacteria;class;Methanobacteriales;order;Methanobacteriaceae;family;Methanosphaera;genus;
Methylobacterium	genus	0	0	0	2	1	929	Root;rootrank;Bacteria;domain;"Proteobacteria";phylum;Alphaproteobacteria;class;Rhizobiales;order;Methylobacteriaceae;family;Methylobacterium;genus;
Mitsuokella	genus	0	0	0	3	0	2661	Root;rootrank;Bacteria;domain;Firmicutes;phylum;Negativicutes;class;Selenomonadales;order;Veillonellaceae;family;Mitsuokella;genus;
Mogibacterium	genus	16	8	0	4	11	2435	Root;rootrank;Bacteria;domain;Firmicutes;phylum;Clostridia;class;Clostridiales;order;Clostridiales_Incertae Sedis XIII;family;Mogibacterium;genus;
Moraxella	genus	5	3	4	1	1	1768	Root;rootrank;Bacteria;domain;"Proteobacteria";phylum;Gammaproteobacteria;class;Pseudomonadales;order;Moraxellaceae;family;Moraxella;genus;
Moryella	genus	124	101	67	84	78	2450	Root;rootrank;Bacteria;domain;Firmicutes;phylum;Clostridia;class;Clostridiales;order;Lachnospiraceae;family;Moryella;genus;
Neisseria	genus	0	1	0	0	0	1308	Root;rootrank;Bacteria;domain;"Proteobacteria";phylum;Betaproteobacteria;class;Neisseriales;order;Neisseriaceae;family;Neisseria;genus;
Novosphingobium	genus	0	0	0	0	1	1161	Root;rootrank;Bacteria;domain;"Proteobacteria";phylum;Alphaproteobacteria;class;Sphingomonadales;order;Sphingomonadaceae;family;Novosphingobium;genus;
Olsenella	genus	51	29	49	28	35	376	Root;rootrank;Bacteria;domain;"Actinobacteria";phylum;Actinobacteria;class;Coriobacteridae;subclass;Coriobacteriales;order;"Coriobacterineae";suborder;Coriobacteriaceae;family;Olsenella;genus;
Oribacterium	genus	15	0	4	3	1	2456	Root;rootrank;Bacteria;domain;Firmicutes;phylum;Clostridia;class;Clostridiales;order;Lachnospiraceae;family;Oribacterium;genus;
Oscillibacter	genus	22	636	51	1	16	2639	Root;rootrank;Bacteria;domain;Firmicutes;phylum;Clostridia;class;Clostridiales;order;Ruminococcaceae;family;Oscillibacter;genus;
Pantoea	genus	0	0	0	0	0	1646	Root;rootrank;Bacteria;domain;"Proteobacteria";phylum;Gammaproteobacteria;class;"Enterobacteriales";order;Enterobacteriaceae;family;Pantoea;genus;
Paraprevotella	genus	40	275	434	697	673	450	Root;rootrank;Bacteria;domain;"Bacteroidetes";phylum;"Bacteroidia";class;"Bacteroidales";order;"Prevotellaceae";family;Paraprevotella;genus;
Pelospora	genus	4	2	0	3	1	2499	Root;rootrank;Bacteria;domain;Firmicutes;phylum;Clostridia;class;Clostridiales;order;Syntrophomonadaceae;family;Pelospora;genus;
Phenylobacterium	genus	0	0	0	1	0	848	Root;rootrank;Bacteria;domain;"Proteobacteria";phylum;Alphaproteobacteria;class;Caulobacterales;order;Caulobacteraceae;family;Phenylobacterium;genus;
Phocaeicola	genus	0	0	0	0	1	457	Root;rootrank;Bacteria;domain;"Bacteroidetes";phylum;"Bacteroidia";class;"Bacteroidales";order;"Bacteroidales"_incertae_sedis;family;Phocaeicola;genus;
Porphyromonas	genus	0	2	0	1	0	445	Root;rootrank;Bacteria;domain;"Bacteroidetes";phylum;"Bacteroidia";class;"Bacteroidales";order;"Porphyromonadaceae";family;Porphyromonas;genus;
Prevotella	genus	6065	33419	10524	8745	6565	451	Root;rootrank;Bacteria;domain;"Bacteroidetes";phylum;"Bacteroidia";class;"Bacteroidales";order;"Prevotellaceae";family;Prevotella;genus;
Pseudobutyrivibrio	genus	889	58	284	442	868	2446	Root;rootrank;Bacteria;domain;Firmicutes;phylum;Clostridia;class;Clostridiales;order;Lachnospiraceae;family;Pseudobutyrivibrio;genus;
Pseudoflavonifractor	genus	1	5	3	8	0	2634	Root;rootrank;Bacteria;domain;Firmicutes;phylum;Clostridia;class;Clostridiales;order;Ruminococcaceae;family;Pseudoflavonifractor;genus;
Pseudomonas	genus	6	4	4	3	7	1781	Root;rootrank;Bacteria;domain;"Proteobacteria";phylum;Gammaproteobacteria;class;Pseudomonadales;order;Pseudomonadaceae;family;Pseudomonas;genus;
Pyramidobacter	genus	59	91	146	122	103	1917	Root;rootrank;Bacteria;domain;"Synergistetes";phylum;Synergistia;class;Synergistales;order;Synergistaceae;family;Pyramidobacter;genus;
Rhizobium	genus	0	0	0	0	1	957	Root;rootrank;Bacteria;domain;"Proteobacteria";phylum;Alphaproteobacteria;class;Rhizobiales;order;Rhizobiaceae;family;Rhizobium;genus;
Roseburia	genus	0	0	2	0	0	2449	Root;rootrank;Bacteria;domain;Firmicutes;phylum;Clostridia;class;Clostridiales;order;Lachnospiraceae;family;Roseburia;genus;
Ruminobacter	genus	19	9	2	19	1	1516	Root;rootrank;Bacteria;domain;"Proteobacteria";phylum;Gammaproteobacteria;class;Aeromonadales;order;Succinivibrionaceae;family;Ruminobacter;genus;
Ruminococcus	genus	732	989	922	1352	723	2492	Root;rootrank;Bacteria;domain;Firmicutes;phylum;Clostridia;class;Clostridiales;order;Ruminococcaceae;family;Ruminococcus;genus;
Saccharofermentans	genus	1008	1740	1559	783	3398	2622	Root;rootrank;Bacteria;domain;Firmicutes;phylum;Clostridia;class;Clostridiales;order;Ruminococcaceae;family;Saccharofermentans;genus;
Schwartzia	genus	169	113	38	16	73	2521	Root;rootrank;Bacteria;domain;Firmicutes;phylum;Negativicutes;class;Selenomonadales;order;Veillonellaceae;family;Schwartzia;genus;
Selenomonas	genus	4813	2324	1219	474	661	2517	Root;rootrank;Bacteria;domain;Firmicutes;phylum;Negativicutes;class;Selenomonadales;order;Veillonellaceae;family;Selenomonas;genus;
Sharpea	genus	2	0	0	0	0	2610	Root;rootrank;Bacteria;domain;Firmicutes;phylum;Erysipelotrichia;class;Erysipelotrichales;order;Erysipelotrichaceae;family;Sharpea;genus;
Shuttleworthia	genus	8	0	0	1	0	2447	Root;rootrank;Bacteria;domain;Firmicutes;phylum;Clostridia;class;Clostridiales;order;Lachnospiraceae;family;Shuttleworthia;genus;
Spartobacteria_genera_incertae_sedis	genus	0	1	0	0	0	2177	Root;rootrank;Bacteria;domain;"Verrucomicrobia";phylum;Spartobacteria;class;Spartobacteria_genera_incertae_sedis;genus;
Sphingomonas	genus	0	2	1	1	2	1165	Root;rootrank;Bacteria;domain;"Proteobacteria";phylum;Alphaproteobacteria;class;Sphingomonadales;order;Sphingomonadaceae;family;Sphingomonas;genus;
Sporobacter	genus	6	13	11	25	22	2494	Root;rootrank;Bacteria;domain;Firmicutes;phylum;Clostridia;class;Clostridiales;order;Ruminococcaceae;family;Sporobacter;genus;
SR1_genera_incertae_sedis	genus	424	195	691	96	454	2145	Root;rootrank;Bacteria;domain;SR1;phylum;SR1_genera_incertae_sedis;genus;
Streptococcus	genus	2	0	4	11	20	2372	Root;rootrank;Bacteria;domain;Firmicutes;phylum;Bacilli;class;Lactobacillales;order;Streptococcaceae;family;Streptococcus;genus;
Streptophyta	genus	0	0	1	3	0	2721	Root;rootrank;Bacteria;domain;Cyanobacteria/Chloroplast;phylum;Chloroplast;class;Chloroplast;family;Streptophyta;genus;
Subdivision5_genera_incertae_sedis	genus	638	847	4619	1485	3167	2182	Root;rootrank;Bacteria;domain;"Verrucomicrobia";phylum;Subdivision5;class;Subdivision5_genera_incertae_sedis;genus;
Succiniclasticum	genus	553	655	389	700	1854	2512	Root;rootrank;Bacteria;domain;Firmicutes;phylum;Negativicutes;class;Selenomonadales;order;Acidaminococcaceae;family;Succiniclasticum;genus;
Succinimonas	genus	0	0	0	0	0	1518	Root;rootrank;Bacteria;domain;"Proteobacteria";phylum;Gammaproteobacteria;class;Aeromonadales;order;Succinivibrionaceae;family;Succinimonas;genus;
Succinivibrio	genus	58	91	193	252	22	1519	Root;rootrank;Bacteria;domain;"Proteobacteria";phylum;Gammaproteobacteria;class;Aeromonadales;order;Succinivibrionaceae;family;Succinivibrio;genus;
Suttonella	genus	59	11	16	4	0	1565	Root;rootrank;Bacteria;domain;"Proteobacteria";phylum;Gammaproteobacteria;class;Cardiobacteriales;order;Cardiobacteriaceae;family;Suttonella;genus;
Syntrophococcus	genus	50	46	14	12	56	2452	Root;rootrank;Bacteria;domain;Firmicutes;phylum;Clostridia;class;Clostridiales;order;Lachnospiraceae;family;Syntrophococcus;genus;
Tannerella	genus	0	0	7	0	0	447	Root;rootrank;Bacteria;domain;"Bacteroidetes";phylum;"Bacteroidia";class;"Bacteroidales";order;"Porphyromonadaceae";family;Tannerella;genus;
TM7_genera_incertae_sedis	genus	519	383	426	190	601	2147	Root;rootrank;Bacteria;domain;TM7;phylum;TM7_genera_incertae_sedis;genus;
Treponema	genus	1142	488	487	1414	266	1903	Root;rootrank;Bacteria;domain;"Spirochaetes";phylum;Spirochaetes;class;Spirochaetales;order;Spirochaetaceae;family;Treponema;genus;
Vampirovibrio	genus	19	33	239	101	57	1360	Root;rootrank;Bacteria;domain;"Proteobacteria";phylum;Deltaproteobacteria;class;Bdellovibrionales;order;Bdellovibrionaceae;family;Vampirovibrio;genus;
Veillonella	genus	0	1	0	0	1	2529	Root;rootrank;Bacteria;domain;Firmicutes;phylum;Negativicutes;class;Selenomonadales;order;Veillonellaceae;family;Veillonella;genus;
Victivallis	genus	0	1	160	99	67	816	Root;rootrank;Bacteria;domain;"Lentisphaerae";phylum;"Lentisphaeria";class;Victivallales;order;"Victivallaceae";family;Victivallis;genus;
Xanthomonas	genus	0	0	1	0	0	1854	Root;rootrank;Bacteria;domain;"Proteobacteria";phylum;Gammaproteobacteria;class;Xanthomonadales;order;Xanthomonadaceae;family;Xanthomonas;genus;
Acholeplasmatales	order	0	0	8	10	21	1923	Root;rootrank;Bacteria;domain;"Tenericutes";phylum;Mollicutes;class;Acholeplasmatales;order;
Actinomycetales	order	0	0	2	1	1	17	Root;rootrank;Bacteria;domain;"Actinobacteria";phylum;Actinobacteria;class;Actinobacteridae;subclass;Actinomycetales;order;
Aeromonadales	order	89	101	214	283	24	1507	Root;rootrank;Bacteria;domain;"Proteobacteria";phylum;Gammaproteobacteria;class;Aeromonadales;order;
Anaerolineales	order	33	10	14	78	115	696	Root;rootrank;Bacteria;domain;"Chloroflexi";phylum;Anaerolineae;class;Anaerolineales;order;
Anaeroplasmatales	order	87	165	319	199	217	1926	Root;rootrank;Bacteria;domain;"Tenericutes";phylum;Mollicutes;class;Anaeroplasmatales;order;
Bacillales	order	0	0	0	0	0	2261	Root;rootrank;Bacteria;domain;Firmicutes;phylum;Bacilli;class;Bacillales;order;
Bacteroidales	order	9896	44495	19064	16506	17197	424	Root;rootrank;Bacteria;domain;"Bacteroidetes";phylum;"Bacteroidia";class;"Bacteroidales";order;
Bdellovibrionales	order	20	34	240	101	58	1353	Root;rootrank;Bacteria;domain;"Proteobacteria";phylum;Deltaproteobacteria;class;Bdellovibrionales;order;
Burkholderiales	order	11	2	46	88	46	1176	Root;rootrank;Bacteria;domain;"Proteobacteria";phylum;Betaproteobacteria;class;Burkholderiales;order;
Campylobacterales	order	3	21	62	68	42	1478	Root;rootrank;Bacteria;domain;"Proteobacteria";phylum;Epsilonproteobacteria;class;Campylobacterales;order;
Cardiobacteriales	order	59	11	16	4	0	1561	Root;rootrank;Bacteria;domain;"Proteobacteria";phylum;Gammaproteobacteria;class;Cardiobacteriales;order;
Caulobacterales	order	0	0	1	1	0	843	Root;rootrank;Bacteria;domain;"Proteobacteria";phylum;Alphaproteobacteria;class;Caulobacterales;order;
Clostridiales	order	35703	22454	22419	22210	37001	2376	Root;rootrank;Bacteria;domain;Firmicutes;phylum;Clostridia;class;Clostridiales;order;
Coriobacteriales	order	132	54	109	69	191	363	Root;rootrank;Bacteria;domain;"Actinobacteria";phylum;Actinobacteria;class;Coriobacteridae;subclass;Coriobacteriales;order;
Desulfobacterales	order	140	33	69	67	74	1364	Root;rootrank;Bacteria;domain;"Proteobacteria";phylum;Deltaproteobacteria;class;Desulfobacterales;order;
Desulfovibrionales	order	68	366	577	196	493	1395	Root;rootrank;Bacteria;domain;"Proteobacteria";phylum;Deltaproteobacteria;class;Desulfovibrionales;order;
Desulfuromonadales	order	0	2	3	0	0	1417	Root;rootrank;Bacteria;domain;"Proteobacteria";phylum;Deltaproteobacteria;class;Desulfuromonadales;order;
Elusimicrobiales	order	115	55	106	62	114	781	Root;rootrank;Bacteria;domain;"Elusimicrobia";phylum;Elusimicrobia;class;Elusimicrobiales;order;
Enterobacteriales	order	0	0	0	0	1	1616	Root;rootrank;Bacteria;domain;"Proteobacteria";phylum;Gammaproteobacteria;class;"Enterobacteriales";order;
Erysipelotrichales	order	1365	301	465	64	1047	2559	Root;rootrank;Bacteria;domain;Firmicutes;phylum;Erysipelotrichia;class;Erysipelotrichales;order;
Fibrobacterales	order	112	565	1688	106	243	786	Root;rootrank;Bacteria;domain;"Fibrobacteres";phylum;"Fibrobacteria";class;"Fibrobacterales";order;
Flavobacteriales	order	277	167	99	3077	66	459	Root;rootrank;Bacteria;domain;"Bacteroidetes";phylum;Flavobacteria;class;"Flavobacteriales";order;
Fusobacteriales	order	1	1	2	4	0	791	Root;rootrank;Bacteria;domain;"Fusobacteria";phylum;"Fusobacteria";class;"Fusobacteriales";order;
Lactobacillales	order	2	0	4	11	21	2333	Root;rootrank;Bacteria;domain;Firmicutes;phylum;Bacilli;class;Lactobacillales;order;
Methanobacteriales	order	9	11	17	6	51	2056	Root;rootrank;Archaea;domain;"Euryarchaeota";phylum;Methanobacteria;class;Methanobacteriales;order;
Myxococcales	order	1	2	15	8	0	1429	Root;rootrank;Bacteria;domain;"Proteobacteria";phylum;Deltaproteobacteria;class;Myxococcales;order;
Neisseriales	order	12	54	61	103	41	1285	Root;rootrank;Bacteria;domain;"Proteobacteria";phylum;Betaproteobacteria;class;Neisseriales;order;
Opitutales	order	6	0	1	0	9	2166	Root;rootrank;Bacteria;domain;"Verrucomicrobia";phylum;Opitutae;class;Opitutales;order;
Pasteurellales	order	6	15	12	17	12	1745	Root;rootrank;Bacteria;domain;"Proteobacteria";phylum;Gammaproteobacteria;class;Pasteurellales;order;
Planctomycetales	order	7	14	27	43	175	826	Root;rootrank;Bacteria;domain;"Planctomycetes";phylum;"Planctomycetacia";class;Planctomycetales;order;
Pseudomonadales	order	11	13	10	10	9	1762	Root;rootrank;Bacteria;domain;"Proteobacteria";phylum;Gammaproteobacteria;class;Pseudomonadales;order;
Rhizobiales	order	0	0	0	3	4	870	Root;rootrank;Bacteria;domain;"Proteobacteria";phylum;Alphaproteobacteria;class;Rhizobiales;order;
Rhodobacterales	order	0	0	0	0	1	978	Root;rootrank;Bacteria;domain;"Proteobacteria";phylum;Alphaproteobacteria;class;Rhodobacterales;order;
Rhodocyclales	order	0	0	2	2	6	1330	Root;rootrank;Bacteria;domain;"Proteobacteria";phylum;Betaproteobacteria;class;Rhodocyclales;order;
Rhodospirillales	order	12	19	22	23	10	1069	Root;rootrank;Bacteria;domain;"Proteobacteria";phylum;Alphaproteobacteria;class;Rhodospirillales;order;
Selenomonadales	order	17347	7234	5045	2599	3171	2723	Root;rootrank;Bacteria;domain;Firmicutes;phylum;Negativicutes;class;Selenomonadales;order;
Sphingobacteriales	order	2	2	24	211	335	566	Root;rootrank;Bacteria;domain;"Bacteroidetes";phylum;"Sphingobacteria";class;"Sphingobacteriales";order;
Sphingomonadales	order	1	2	1	1	4	1151	Root;rootrank;Bacteria;domain;"Proteobacteria";phylum;Alphaproteobacteria;class;Sphingomonadales;order;
Spirochaetales	order	1162	537	516	1416	269	1885	Root;rootrank;Bacteria;domain;"Spirochaetes";phylum;Spirochaetes;class;Spirochaetales;order;
Synergistales	order	60	91	146	122	103	1908	Root;rootrank;Bacteria;domain;"Synergistetes";phylum;Synergistia;class;Synergistales;order;
Thermoplasmatales	order	0	1	4	10	9	2120	Root;rootrank;Archaea;domain;"Euryarchaeota";phylum;Thermoplasmata;class;Thermoplasmatales;order;
Victivallales	order	0	1	160	99	67	814	Root;rootrank;Bacteria;domain;"Lentisphaerae";phylum;"Lentisphaeria";class;Victivallales;order;
Xanthomonadales	order	0	1	1	0	0	1826	Root;rootrank;Bacteria;domain;"Proteobacteria";phylum;Gammaproteobacteria;class;Xanthomonadales;order;
Bacteroidetes	phylum	14722	59554	40961	36115	40276	422	Root;rootrank;Bacteria;domain;"Bacteroidetes";phylum;
Chloroflexi	phylum	33	10	14	78	115	694	Root;rootrank;Bacteria;domain;"Chloroflexi";phylum;
Cyanobacteria/Chloroplast	phylum	0	0	2	3	0	2684	Root;rootrank;Bacteria;domain;Cyanobacteria/Chloroplast;phylum;
Euryarchaeota	phylum	10	15	36	21	72	2010	Root;rootrank;Archaea;domain;"Euryarchaeota";phylum;
Fibrobacteres	phylum	112	565	1688	106	243	784	Root;rootrank;Bacteria;domain;"Fibrobacteres";phylum;
Firmicutes	phylum	60347	32309	31475	26778	47909	2259	Root;rootrank;Bacteria;domain;Firmicutes;phylum;
Lentisphaerae	phylum	0	1	160	99	67	809	Root;rootrank;Bacteria;domain;"Lentisphaerae";phylum;
Planctomycetes	phylum	7	14	27	43	175	824	Root;rootrank;Bacteria;domain;"Planctomycetes";phylum;
Proteobacteria	phylum	932	1130	3914	1729	2563	841	Root;rootrank;Bacteria;domain;"Proteobacteria";phylum;
SR1	phylum	424	195	691	96	454	2144	Root;rootrank;Bacteria;domain;SR1;phylum;
Synergistetes	phylum	60	91	146	122	103	1906	Root;rootrank;Bacteria;domain;"Synergistetes";phylum;
Tenericutes	phylum	94	175	349	212	245	1921	Root;rootrank;Bacteria;domain;"Tenericutes";phylum;
TM7	phylum	519	383	426	190	601	2146	Root;rootrank;Bacteria;domain;TM7;phylum;
Verrucomicrobia	phylum	652	851	4752	1496	3200	2164	Root;rootrank;Bacteria;domain;"Verrucomicrobia";phylum;
Actinobacteridae	subclass	0	0	2	1	1	16	Root;rootrank;Bacteria;domain;"Actinobacteria";phylum;Actinobacteria;class;Actinobacteridae;subclass;
Coriobacteridae	subclass	132	54	109	69	191	362	Root;rootrank;Bacteria;domain;"Actinobacteria";phylum;Actinobacteria;class;Coriobacteridae;subclass;
Actinomycineae	suborder	0	0	1	0	0	18	Root;rootrank;Bacteria;domain;"Actinobacteria";phylum;Actinobacteria;class;Actinobacteridae;subclass;Actinomycetales;order;Actinomycineae;suborder;
Coriobacterineae	suborder	132	54	109	69	191	364	Root;rootrank;Bacteria;domain;"Actinobacteria";phylum;Actinobacteria;class;Coriobacteridae;subclass;Coriobacteriales;order;"Coriobacterineae";suborder;
Cystobacterineae	suborder	0	2	14	8	0	1430	Root;rootrank;Bacteria;domain;"Proteobacteria";phylum;Deltaproteobacteria;class;Myxococcales;order;Cystobacterineae;suborder;
Micrococcineae	suborder	0	0	0	0	1	95	Root;rootrank;Bacteria;domain;"Actinobacteria";phylum;Actinobacteria;class;Actinobacteridae;subclass;Actinomycetales;order;Micrococcineae;suborder;
Nannocystineae	suborder	1	0	0	0	0	1443	Root;rootrank;Bacteria;domain;"Proteobacteria";phylum;Deltaproteobacteria;class;Myxococcales;order;Nannocystineae;suborder;
Propionibacterineae	suborder	0	0	1	0	0	254	Root;rootrank;Bacteria;domain;"Actinobacteria";phylum;Actinobacteria;class;Actinobacteridae;subclass;Actinomycetales;order;Propionibacterineae;suborder;
unclassified_"Bacteroidales"		558	1443	1405	1490	2530	-425	Root;rootrank;Bacteria;domain;"Bacteroidetes";phylum;"Bacteroidia";class;"Bacteroidales";order;unclassified_"Bacteroidales";;
unclassified_"Bacteroidetes"		4547	14890	21774	16321	22678	-423	Root;rootrank;Bacteria;domain;"Bacteroidetes";phylum;unclassified_"Bacteroidetes";;
unclassified_"Euryarchaeota"		1	3	15	5	12	-2011	Root;rootrank;Archaea;domain;"Euryarchaeota";phylum;unclassified_"Euryarchaeota";;
unclassified_"Flavobacteriales"		1	2	0	585	0	-460	Root;rootrank;Bacteria;domain;"Bacteroidetes";phylum;Flavobacteria;class;"Flavobacteriales";order;unclassified_"Flavobacteriales";;
unclassified_"Leptotrichiaceae"		0	0	0	2	0	-800	Root;rootrank;Bacteria;domain;"Fusobacteria";phylum;"Fusobacteria";class;"Fusobacteriales";order;"Leptotrichiaceae";family;unclassified_"Leptotrichiaceae";;
unclassified_"Marinilabiaceae"		0	0	1	2	0	-433	Root;rootrank;Bacteria;domain;"Bacteroidetes";phylum;"Bacteroidia";class;"Bacteroidales";order;"Marinilabiaceae";family;unclassified_"Marinilabiaceae";;
unclassified_"Porphyromonadaceae"		654	2823	3118	634	3641	-437	Root;rootrank;Bacteria;domain;"Bacteroidetes";phylum;"Bacteroidia";class;"Bacteroidales";order;"Porphyromonadaceae";family;unclassified_"Porphyromonadaceae";;
unclassified_"Prevotellaceae"		1667	5145	3341	4860	3150	-449	Root;rootrank;Bacteria;domain;"Bacteroidetes";phylum;"Bacteroidia";class;"Bacteroidales";order;"Prevotellaceae";family;unclassified_"Prevotellaceae";;
unclassified_"Proteobacteria"		92	135	461	152	154	-842	Root;rootrank;Bacteria;domain;"Proteobacteria";phylum;unclassified_"Proteobacteria";;
unclassified_"Sphingobacteriales"		2	2	24	211	334	-567	Root;rootrank;Bacteria;domain;"Bacteroidetes";phylum;"Sphingobacteria";class;"Sphingobacteriales";order;unclassified_"Sphingobacteriales";;
unclassified_"Verrucomicrobia"		7	3	132	11	23	-2165	Root;rootrank;Bacteria;domain;"Verrucomicrobia";phylum;unclassified_"Verrucomicrobia";;
unclassified_Acetobacteraceae		1	0	0	0	0	-1071	Root;rootrank;Bacteria;domain;"Proteobacteria";phylum;Alphaproteobacteria;class;Rhodospirillales;order;Acetobacteraceae;family;unclassified_Acetobacteraceae;;
unclassified_Acidaminococcaceae		0	0	0	0	0	-2725	Root;rootrank;Bacteria;domain;Firmicutes;phylum;Negativicutes;class;Selenomonadales;order;Acidaminococcaceae;family;unclassified_Acidaminococcaceae;;
unclassified_Actinomycetaceae		0	0	1	0	0	-20	Root;rootrank;Bacteria;domain;"Actinobacteria";phylum;Actinobacteria;class;Actinobacteridae;subclass;Actinomycetales;order;Actinomycineae;suborder;Actinomycetaceae;family;unclassified_Actinomycetaceae;;
unclassified_Actinomycetales		0	0	0	1	0	-18	Root;rootrank;Bacteria;domain;"Actinobacteria";phylum;Actinobacteria;class;Actinobacteridae;subclass;Actinomycetales;order;unclassified_Actinomycetales;;
unclassified_Alphaproteobacteria		290	115	1391	160	1317	-843	Root;rootrank;Bacteria;domain;"Proteobacteria";phylum;Alphaproteobacteria;class;unclassified_Alphaproteobacteria;;
unclassified_Anaerolineaceae		33	10	14	78	115	-698	Root;rootrank;Bacteria;domain;"Chloroflexi";phylum;Anaerolineae;class;Anaerolineales;order;Anaerolineaceae;family;unclassified_Anaerolineaceae;;
unclassified_Bacteria		4228	3854	9159	9314	10708	-2	Root;rootrank;Bacteria;domain;unclassified_Bacteria;;
unclassified_Bdellovibrionales		0	1	1	0	1	-1354	Root;rootrank;Bacteria;domain;"Proteobacteria";phylum;Deltaproteobacteria;class;Bdellovibrionales;order;unclassified_Bdellovibrionales;;
unclassified_Betaproteobacteria		0	0	0	1	11	-1176	Root;rootrank;Bacteria;domain;"Proteobacteria";phylum;Betaproteobacteria;class;unclassified_Betaproteobacteria;;
unclassified_Bradyrhizobiaceae		0	0	0	1	0	-887	Root;rootrank;Bacteria;domain;"Proteobacteria";phylum;Alphaproteobacteria;class;Rhizobiales;order;Bradyrhizobiaceae;family;unclassified_Bradyrhizobiaceae;;
unclassified_Burkholderiales		5	2	36	22	6	-1177	Root;rootrank;Bacteria;domain;"Proteobacteria";phylum;Betaproteobacteria;class;Burkholderiales;order;unclassified_Burkholderiales;;
unclassified_Chloroplast		0	0	1	0	0	-2715	Root;rootrank;Bacteria;domain;Cyanobacteria/Chloroplast;phylum;Chloroplast;class;Chloroplast;family;unclassified_Chloroplast;;
unclassified_Clostridia		266	168	321	443	332	-2376	Root;rootrank;Bacteria;domain;Firmicutes;phylum;Clostridia;class;unclassified_Clostridia;;
unclassified_Clostridiales		3465	2053	3706	2687	6362	-2377	Root;rootrank;Bacteria;domain;Firmicutes;phylum;Clostridia;class;Clostridiales;order;unclassified_Clostridiales;;
unclassified_Clostridiales_Incertae Sedis XIII		95	55	52	9	140	-2434	Root;rootrank;Bacteria;domain;Firmicutes;phylum;Clostridia;class;Clostridiales;order;Clostridiales_Incertae Sedis XIII;family;unclassified_Clostridiales_Incertae Sedis XIII;;
unclassified_Comamonadaceae		0	0	0	2	1	-1207	Root;rootrank;Bacteria;domain;"Proteobacteria";phylum;Betaproteobacteria;class;Burkholderiales;order;Comamonadaceae;family;unclassified_Comamonadaceae;;
unclassified_Coriobacteriaceae		69	20	59	35	148	-366	Root;rootrank;Bacteria;domain;"Actinobacteria";phylum;Actinobacteria;class;Coriobacteridae;subclass;Coriobacteriales;order;"Coriobacterineae";suborder;Coriobacteriaceae;family;unclassified_Coriobacteriaceae;;
unclassified_Cystobacterineae		0	2	14	8	0	-1431	Root;rootrank;Bacteria;domain;"Proteobacteria";phylum;Deltaproteobacteria;class;Myxococcales;order;Cystobacterineae;suborder;unclassified_Cystobacterineae;;
unclassified_Deltaproteobacteria		117	204	709	440	240	-1353	Root;rootrank;Bacteria;domain;"Proteobacteria";phylum;Deltaproteobacteria;class;unclassified_Deltaproteobacteria;;
unclassified_Desulfobulbaceae		1	0	0	0	0	-1386	Root;rootrank;Bacteria;domain;"Proteobacteria";phylum;Deltaproteobacteria;class;Desulfobacterales;order;Desulfobulbaceae;family;unclassified_Desulfobulbaceae;;
unclassified_Desulfovibrionaceae		56	312	386	168	58	-1408	Root;rootrank;Bacteria;domain;"Proteobacteria";phylum;Deltaproteobacteria;class;Desulfovibrionales;order;Desulfovibrionaceae;family;unclassified_Desulfovibrionaceae;;
unclassified_Desulfovibrionales		4	26	189	21	417	-1396	Root;rootrank;Bacteria;domain;"Proteobacteria";phylum;Deltaproteobacteria;class;Desulfovibrionales;order;unclassified_Desulfovibrionales;;
unclassified_Desulfuromonadales		0	2	3	0	0	-1418	Root;rootrank;Bacteria;domain;"Proteobacteria";phylum;Deltaproteobacteria;class;Desulfuromonadales;order;unclassified_Desulfuromonadales;;
unclassified_Enterobacteriaceae		0	0	0	0	1	-1618	Root;rootrank;Bacteria;domain;"Proteobacteria";phylum;Gammaproteobacteria;class;"Enterobacteriales";order;Enterobacteriaceae;family;unclassified_Enterobacteriaceae;;
unclassified_Erysipelotrichaceae		740	284	450	63	1014	-2561	Root;rootrank;Bacteria;domain;Firmicutes;phylum;Erysipelotrichia;class;Erysipelotrichales;order;Erysipelotrichaceae;family;unclassified_Erysipelotrichaceae;;
unclassified_Eubacteriaceae		10	1	1	0	18	-2396	Root;rootrank;Bacteria;domain;Firmicutes;phylum;Clostridia;class;Clostridiales;order;Eubacteriaceae;family;unclassified_Eubacteriaceae;;
unclassified_Firmicutes		5664	2152	3221	1451	6337	-2260	Root;rootrank;Bacteria;domain;Firmicutes;phylum;unclassified_Firmicutes;;
unclassified_Flavobacteriaceae		276	165	98	2492	63	-471	Root;rootrank;Bacteria;domain;"Bacteroidetes";phylum;Flavobacteria;class;"Flavobacteriales";order;Flavobacteriaceae;family;unclassified_Flavobacteriaceae;;
unclassified_Gammaproteobacteria		0	0	1	1	16	-1502	Root;rootrank;Bacteria;domain;"Proteobacteria";phylum;Gammaproteobacteria;class;unclassified_Gammaproteobacteria;;
unclassified_Lachnospiraceae		18746	11164	8337	4649	9230	-2446	Root;rootrank;Bacteria;domain;Firmicutes;phylum;Clostridia;class;Clostridiales;order;Lachnospiraceae;family;unclassified_Lachnospiraceae;;
unclassified_Lactobacillales		0	0	0	0	1	-2334	Root;rootrank;Bacteria;domain;Firmicutes;phylum;Bacilli;class;Lactobacillales;order;unclassified_Lactobacillales;;
unclassified_Microbacteriaceae		0	0	0	0	1	-155	Root;rootrank;Bacteria;domain;"Actinobacteria";phylum;Actinobacteria;class;Actinobacteridae;subclass;Actinomycetales;order;Micrococcineae;suborder;Microbacteriaceae;family;unclassified_Microbacteriaceae;;
unclassified_Mollicutes		7	10	22	3	7	-1923	Root;rootrank;Bacteria;domain;"Tenericutes";phylum;Mollicutes;class;unclassified_Mollicutes;;
unclassified_Myxococcales		0	0	1	0	0	-1430	Root;rootrank;Bacteria;domain;"Proteobacteria";phylum;Deltaproteobacteria;class;Myxococcales;order;unclassified_Myxococcales;;
unclassified_Nannocystineae		1	0	0	0	0	-1444	Root;rootrank;Bacteria;domain;"Proteobacteria";phylum;Deltaproteobacteria;class;Myxococcales;order;Nannocystineae;suborder;unclassified_Nannocystineae;;
unclassified_Neisseriaceae		12	53	60	103	41	-1287	Root;rootrank;Bacteria;domain;"Proteobacteria";phylum;Betaproteobacteria;class;Neisseriales;order;Neisseriaceae;family;unclassified_Neisseriaceae;;
unclassified_Nocardioidaceae		0	0	1	0	0	-256	Root;rootrank;Bacteria;domain;"Actinobacteria";phylum;Actinobacteria;class;Actinobacteridae;subclass;Actinomycetales;order;Propionibacterineae;suborder;Nocardioidaceae;family;unclassified_Nocardioidaceae;;
unclassified_Opitutaceae		6	0	1	0	9	-2168	Root;rootrank;Bacteria;domain;"Verrucomicrobia";phylum;Opitutae;class;Opitutales;order;Opitutaceae;family;unclassified_Opitutaceae;;
unclassified_Opitutae		1	0	0	0	1	-2166	Root;rootrank;Bacteria;domain;"Verrucomicrobia";phylum;Opitutae;class;unclassified_Opitutae;;
unclassified_Pasteurellaceae		4	4	5	4	8	-1747	Root;rootrank;Bacteria;domain;"Proteobacteria";phylum;Gammaproteobacteria;class;Pasteurellales;order;Pasteurellaceae;family;unclassified_Pasteurellaceae;;
unclassified_Planctomycetaceae		7	14	27	43	175	-828	Root;rootrank;Bacteria;domain;"Planctomycetes";phylum;"Planctomycetacia";class;Planctomycetales;order;Planctomycetaceae;family;unclassified_Planctomycetaceae;;
unclassified_Pseudomonadaceae		0	0	0	0	0	-1773	Root;rootrank;Bacteria;domain;"Proteobacteria";phylum;Gammaproteobacteria;class;Pseudomonadales;order;Pseudomonadaceae;family;unclassified_Pseudomonadaceae;;
unclassified_Rhizobiales		0	0	0	0	1	-871	Root;rootrank;Bacteria;domain;"Proteobacteria";phylum;Alphaproteobacteria;class;Rhizobiales;order;unclassified_Rhizobiales;;
unclassified_Rhodobacteraceae		0	0	0	0	0	-980	Root;rootrank;Bacteria;domain;"Proteobacteria";phylum;Alphaproteobacteria;class;Rhodobacterales;order;Rhodobacteraceae;family;unclassified_Rhodobacteraceae;;
unclassified_Rhodocyclaceae		0	0	2	2	6	-1332	Root;rootrank;Bacteria;domain;"Proteobacteria";phylum;Betaproteobacteria;class;Rhodocyclales;order;Rhodocyclaceae;family;unclassified_Rhodocyclaceae;;
unclassified_Rhodospirillaceae		5	4	5	10	7	-1102	Root;rootrank;Bacteria;domain;"Proteobacteria";phylum;Alphaproteobacteria;class;Rhodospirillales;order;Rhodospirillaceae;family;unclassified_Rhodospirillaceae;;
unclassified_Rhodospirillales		6	15	17	13	1	-1070	Root;rootrank;Bacteria;domain;"Proteobacteria";phylum;Alphaproteobacteria;class;Rhodospirillales;order;unclassified_Rhodospirillales;;
unclassified_Root		4	10	8	21	9	-1	Root;rootrank;unclassified_Root;;
unclassified_Ruminococcaceae		6352	3990	5123	10244	13985	-2485	Root;rootrank;Bacteria;domain;Firmicutes;phylum;Clostridia;class;Clostridiales;order;Ruminococcaceae;family;unclassified_Ruminococcaceae;;
unclassified_Selenomonadales		32	35	26	47	11	-2724	Root;rootrank;Bacteria;domain;Firmicutes;phylum;Negativicutes;class;Selenomonadales;order;unclassified_Selenomonadales;;
unclassified_Sphingobacteriaceae		0	0	0	0	0	-649	Root;rootrank;Bacteria;domain;"Bacteroidetes";phylum;"Sphingobacteria";class;"Sphingobacteriales";order;Sphingobacteriaceae;family;unclassified_Sphingobacteriaceae;;
unclassified_Sphingomonadaceae		1	0	0	0	1	-1159	Root;rootrank;Bacteria;domain;"Proteobacteria";phylum;Alphaproteobacteria;class;Sphingomonadales;order;Sphingomonadaceae;family;unclassified_Sphingomonadaceae;;
unclassified_Spirochaetaceae		9	49	25	2	2	-1896	Root;rootrank;Bacteria;domain;"Spirochaetes";phylum;Spirochaetes;class;Spirochaetales;order;Spirochaetaceae;family;unclassified_Spirochaetaceae;;
unclassified_Spirochaetales		11	0	4	0	1	-1886	Root;rootrank;Bacteria;domain;"Spirochaetes";phylum;Spirochaetes;class;Spirochaetales;order;unclassified_Spirochaetales;;
unclassified_Succinivibrionaceae		11	1	19	12	1	-1515	Root;rootrank;Bacteria;domain;"Proteobacteria";phylum;Gammaproteobacteria;class;Aeromonadales;order;Succinivibrionaceae;family;unclassified_Succinivibrionaceae;;
unclassified_Synergistaceae		1	0	0	0	0	-1910	Root;rootrank;Bacteria;domain;"Synergistetes";phylum;Synergistia;class;Synergistales;order;Synergistaceae;family;unclassified_Synergistaceae;;
unclassified_Thermoplasmatales		0	1	4	10	9	-2121	Root;rootrank;Archaea;domain;"Euryarchaeota";phylum;Thermoplasmata;class;Thermoplasmatales;order;unclassified_Thermoplasmatales;;
unclassified_Veillonellaceae		8803	2650	2332	814	491	-2504	Root;rootrank;Bacteria;domain;Firmicutes;phylum;Negativicutes;class;Selenomonadales;order;Veillonellaceae;family;unclassified_Veillonellaceae;;
XX_Root (input read#)		83554	99804	94543	77975	107315
